# Supplementary material for: A new species of inseminating seasonal killifish of the Cynopoecilus melanotaenia complex from southern Brazil (Cyprinodontiformes: Rivulidae)
Source: Biodivers Data J. 2016 Apr 4;(4):e6888. doi: 10.3897/BDJ.4.e6888 (PMC4822079; doi:10.3897/BDJ.4.e6888)
Supplement: XML Treatment for Cynopoecilus feltrini [file BDJ.4.e6888-treatment1.xml]

<!DOCTYPE tp:taxon-treatment
  PUBLIC "-//TaxonX//DTD Taxonomic Treatment Publishing DTD v0 20100105//EN" "tax-treatment-NSO.dtd">
<tp:taxon-treatment xmlns:tp="http://www.plazi.org/taxpub"><tp:treatment-meta><mixed-citation publication-type="journal"><person-group><name><surname>Costa</surname><given-names>Wison JEM</given-names></name><name><surname>Amorim</surname><given-names>Pedro F</given-names></name><name><surname>Mattos</surname><given-names>José Leonardo Oliveira</given-names></name></person-group><article-title>A new species of inseminating seasonal killifish of the <italic><tp:taxon-name><tp:taxon-name-part taxon-name-part-type="genus">Cynopoecilus</tp:taxon-name-part> <tp:taxon-name-part taxon-name-part-type="species">melanotaenia</tp:taxon-name-part></tp:taxon-name></italic> complex from southern Brazil (<tp:taxon-name><tp:taxon-name-part taxon-name-part-type="order">Cyprinodontiformes</tp:taxon-name-part></tp:taxon-name>: <tp:taxon-name><tp:taxon-name-part taxon-name-part-type="family">Rivulidae</tp:taxon-name-part></tp:taxon-name>)</article-title><source>Biodivers Data J</source><day>04</day><month>4</month><year>2016</year><volume>2016</volume><issue>4</issue><pub-id pub-id-type="doi">10.3897/BDJ.4.e6888</pub-id></mixed-citation></tp:treatment-meta><tp:nomenclature><tp:taxon-name><tp:taxon-name-part taxon-name-part-type="genus">Cynopoecilus</tp:taxon-name-part> <tp:taxon-name-part taxon-name-part-type="species">feltrini</tp:taxon-name-part><object-id xmlns:xlink="http://www.w3.org/1999/xlink" content-type="zoobank" xlink:type="simple" object-id-type="ZooBank">urn:lsid:zoobank.org:act:58847372-FF02-4483-8A4F-452F46920299</object-id></tp:taxon-name><tp:taxon-authority>Costa, Amorim &amp; Mattos 2016</tp:taxon-authority><tp:taxon-status xmlns:xlink="http://www.w3.org/1999/xlink" xlink:type="simple">sp. n.</tp:taxon-status></tp:nomenclature><tp:treatment-sec sec-type="materials"><title>Materials</title><list list-type="alpha-lower" list-content="occurrences"><list-item><p><bold>Type status:</bold> <named-content xmlns:xlink="http://www.w3.org/1999/xlink" content-type="dwc:typeStatus" xlink:type="simple">Holotype</named-content>. <bold>Location:</bold> country: <named-content xmlns:xlink="http://www.w3.org/1999/xlink" content-type="dwc:country" xlink:type="simple">Brazil</named-content>; stateProvince: <named-content xmlns:xlink="http://www.w3.org/1999/xlink" content-type="dwc:stateProvince" xlink:type="simple">Santa Catarina</named-content>; county: <named-content xmlns:xlink="http://www.w3.org/1999/xlink" content-type="dwc:county" xlink:type="simple">Laguna</named-content>; locality: <named-content xmlns:xlink="http://www.w3.org/1999/xlink" content-type="dwc:locality" xlink:type="simple">temporary pool near the confluence of Tubarão river and the Santo Antônio lagoon</named-content>; verbatimElevation: <named-content xmlns:xlink="http://www.w3.org/1999/xlink" content-type="dwc:verbatimElevation" xlink:type="simple">5 m</named-content>; verbatimLatitude: <named-content xmlns:xlink="http://www.w3.org/1999/xlink" content-type="dwc:verbatimLatitude" xlink:type="simple">28°30'26"S</named-content>; verbatimLongitude: <named-content xmlns:xlink="http://www.w3.org/1999/xlink" content-type="dwc:verbatimLongitude" xlink:type="simple">48°48'01"W</named-content>; verbatimCoordinateSystem: <named-content xmlns:xlink="http://www.w3.org/1999/xlink" content-type="dwc:verbatimCoordinateSystem" xlink:type="simple">degrees minutes seconds</named-content>; verbatimSRS: <named-content xmlns:xlink="http://www.w3.org/1999/xlink" content-type="dwc:verbatimSRS" xlink:type="simple">Córrego Alegre</named-content>; <bold>Event:</bold> year: <named-content xmlns:xlink="http://www.w3.org/1999/xlink" content-type="dwc:year" xlink:type="simple">2015</named-content>; month: <named-content xmlns:xlink="http://www.w3.org/1999/xlink" content-type="dwc:month" xlink:type="simple">6</named-content>; day: <named-content xmlns:xlink="http://www.w3.org/1999/xlink" content-type="dwc:day" xlink:type="simple">10</named-content>; habitat: <named-content xmlns:xlink="http://www.w3.org/1999/xlink" content-type="dwc:habitat" xlink:type="simple">Temporary pool</named-content>; fieldNotes: <named-content xmlns:xlink="http://www.w3.org/1999/xlink" content-type="dwc:fieldNotes" xlink:type="simple">collectors = C. Feltrin et al.</named-content>; <bold>Record Level:</bold> institutionCode: <named-content xmlns:xlink="http://www.w3.org/1999/xlink" content-type="dwc:institutionCode" xlink:type="simple">UFRJ</named-content>; collectionCode: <named-content xmlns:xlink="http://www.w3.org/1999/xlink" content-type="dwc:collectionCode" xlink:type="simple">10662</named-content>; basisOfRecord: <named-content xmlns:xlink="http://www.w3.org/1999/xlink" content-type="dwc:basisOfRecord" xlink:type="simple">PreservedSpecimen</named-content>; dynamicProperties: <named-content xmlns:xlink="http://www.w3.org/1999/xlink" content-type="dwc:dynamicProperties" xlink:type="simple">sex=male, SL= 45.6 mm</named-content></p></list-item><list-item><p><bold>Type status:</bold> <named-content xmlns:xlink="http://www.w3.org/1999/xlink" content-type="dwc:typeStatus" xlink:type="simple">Paratype</named-content>. <bold>Record Level:</bold> institutionID: <named-content xmlns:xlink="http://www.w3.org/1999/xlink" content-type="dwc:institutionID" xlink:type="simple">UFRJ</named-content>; collectionID: <named-content xmlns:xlink="http://www.w3.org/1999/xlink" content-type="dwc:collectionID" xlink:type="simple">10597</named-content>; basisOfRecord: <named-content xmlns:xlink="http://www.w3.org/1999/xlink" content-type="dwc:basisOfRecord" xlink:type="simple">Preserved Specimen</named-content>; dynamicProperties: <named-content xmlns:xlink="http://www.w3.org/1999/xlink" content-type="dwc:dynamicProperties" xlink:type="simple">11 males, 18.2–48.0 mm SL, 11 females, 23.8–35.1 mm SL. Collected with holotype.</named-content></p></list-item><list-item><p><bold>Type status:</bold> <named-content xmlns:xlink="http://www.w3.org/1999/xlink" content-type="dwc:typeStatus" xlink:type="simple">Paratype</named-content>. <bold>Record Level:</bold> institutionCode: <named-content xmlns:xlink="http://www.w3.org/1999/xlink" content-type="dwc:institutionCode" xlink:type="simple">UFRJ</named-content>; collectionCode: <named-content xmlns:xlink="http://www.w3.org/1999/xlink" content-type="dwc:collectionCode" xlink:type="simple">10598</named-content>; basisOfRecord: <named-content xmlns:xlink="http://www.w3.org/1999/xlink" content-type="dwc:basisOfRecord" xlink:type="simple">Preserved Specimen</named-content>; dynamicProperties: <named-content xmlns:xlink="http://www.w3.org/1999/xlink" content-type="dwc:dynamicProperties" xlink:type="simple">3 males, 32.3–35.9 mm SL, 3 females, 22.5–34.1 mm SL. Collected with holotype.</named-content></p></list-item><list-item><p><bold>Type status:</bold> <named-content xmlns:xlink="http://www.w3.org/1999/xlink" content-type="dwc:typeStatus" xlink:type="simple">Paratype</named-content>. <bold>Record Level:</bold> institutionCode: <named-content xmlns:xlink="http://www.w3.org/1999/xlink" content-type="dwc:institutionCode" xlink:type="simple">UFRJ</named-content>; collectionCode: <named-content xmlns:xlink="http://www.w3.org/1999/xlink" content-type="dwc:collectionCode" xlink:type="simple">10482</named-content>; basisOfRecord: <named-content xmlns:xlink="http://www.w3.org/1999/xlink" content-type="dwc:basisOfRecord" xlink:type="simple">Preserved Specimen</named-content>; dynamicProperties: <named-content xmlns:xlink="http://www.w3.org/1999/xlink" content-type="dwc:dynamicProperties" xlink:type="simple">3 males, 20.3–32.2 mm SL, 2 females, 24.7–25.2 mm SL. Collected with holotype.</named-content></p></list-item><list-item><p><bold>Type status:</bold> <named-content xmlns:xlink="http://www.w3.org/1999/xlink" content-type="dwc:typeStatus" xlink:type="simple">Paratype</named-content>. <bold>Event:</bold> year: <named-content xmlns:xlink="http://www.w3.org/1999/xlink" content-type="dwc:year" xlink:type="simple">2015</named-content>; month: <named-content xmlns:xlink="http://www.w3.org/1999/xlink" content-type="dwc:month" xlink:type="simple">6</named-content>; day: <named-content xmlns:xlink="http://www.w3.org/1999/xlink" content-type="dwc:day" xlink:type="simple">4</named-content>; <bold>Record Level:</bold> institutionCode: <named-content xmlns:xlink="http://www.w3.org/1999/xlink" content-type="dwc:institutionCode" xlink:type="simple">UFRJ</named-content>; collectionCode: <named-content xmlns:xlink="http://www.w3.org/1999/xlink" content-type="dwc:collectionCode" xlink:type="simple">10620</named-content>; basisOfRecord: <named-content xmlns:xlink="http://www.w3.org/1999/xlink" content-type="dwc:basisOfRecord" xlink:type="simple">Cleared and Stained</named-content>; dynamicProperties: <named-content xmlns:xlink="http://www.w3.org/1999/xlink" content-type="dwc:dynamicProperties" xlink:type="simple">5 males, 27.9–46.9 mm SL, 2 females, 25.6–32.7 mm SL. Same locality of holotype.</named-content></p></list-item></list></tp:treatment-sec><tp:treatment-sec sec-type="Description"><title>Description</title><p>Morphometric data appear in Table <xref ref-type="table" rid="T1912720">2</xref>. Largest male examined 48.0 mm SL; largest female examined 35.3 mm SL. Dorsal and ventral profiles slightly convex between snout and posterior end of dorsal and anal fins, nearly straight on caudal peduncle Fig. <xref ref-type="fig" rid="F1912841">1</xref>. Body slender, greatest body depth in vertical through pelvic-fin insertion. Urogenital papilla wide, with transverse opening projected over anal-fin origin. Longitudinal series of scales 27–28; transverse series of scales 9; scale rows around caudal peduncle 12. Contact organs on scales of caudal peduncle in males. Total vertebrae 29–30.</p><p>Eye positioned on dorsal portion of head side. Snout short, blunt. Premaxilla and dentary teeth conical, small, numerous, irregularly arranged, except for external series with longer fang-like teeth, slightly more robust in males. Vomerine teeth absent. Dermosphenotic absent. Frontal squamation usually E-patterned, sometimes D-patterned; E-scales often overlapping medially Fig. <xref ref-type="fig" rid="F1916688">2</xref>. Cephalic neuromasts: supraorbital 3 + 10 + 1, parietal 2, anterior rostral 1, posterior rostral 1, infraorbital 2–3 + 19–24, preorbital 4–6, otic 1, post-otic 2, supratemporal 1, pre-opercular 17–18, median opercular 1, ventral opercular 2–3, mandibular 8–10, lateral mandibular 7, paramandibular 1. Gill-rakers on first branchial arch 2 + 9. Six branchiostegal rays.</p><p>Dorsal and anal fins pointed in males, rounded in females; caudal fin rounded in both sexes; often short filamentous ray on tip of dorsal and anal fins, and minute posterior filamentous extension on middle of caudal fin in males. No scales on dorsal and anal fins, scales extending on about 30 % of caudal fin. Four to six neuromasts on caudal-fin base. Pectoral fin rounded, posterior margin reaching vertical between anus and urogenital opening in males, shorter, not reaching pelvic-fin base in females. No scales on pectoral-fin base. Pelvic-fin small, tip reaching between anus and urogenital opening in males, not reaching anus in females; pelvic-fin bases medially in close proximity. Dorsal-fin origin in vertical just anterior to anal-fin origin. Dorsal-fin origin between neural spines of vertebrae 12 and 13; anal-fin origin between pleural ribs of vertebrae 10 and 12 in males, between pleural ribs of vertebrae 12 and 13 in females. Hypurals forming single plate. Ventral process of posttemporal absent. Dorsal-fin rays 18–19; anal-fin rays 25–27; caudal-fin rays 29–32; pectoral-fin rays 13–15; pelvic-fin rays 5–7. No contact organ on fins.</p><p>Colouration. Males: Side of body pale brown to light yellowish brown, lighter on ventral portion; broad dark reddish brown to black stripe between posterior orbital margin and caudal-fin base, other similar narrower stripe between pectoral-fin base and posterior portion of anal-fin base; longitudinal rows of greenish blue to greenish golden spots, consisting of one spot per scale, on head side and flank, sometimes interrupted or rudimentary. Dorsum pale brown, with few dark brown spots above opercular region. Ventral portion of head and venter white. Lower jaw dark reddish brown. Few dark reddish brown on suborbital region. Branchiostegal membrane orangish red. Iris yellow, with dark reddish brown bar on middle, anterior and posterior portion with greenish golden iridescence. Unpaired fins pale grey; small dark grey spots on basal region of dorsal fin; light blue iridescence on margins of caudal and anal fins. Pectoral fin hyaline. Pelvic fin pale grey.</p><p>Females: Colour pattern similar to that described for males, but iridescent colour paler, median stripe often forming row of dark brown or black blotches, and faint grey dots present on basal portion of anal fin.</p></tp:treatment-sec><tp:treatment-sec sec-type="Diagnosis"><title>Diagnosis</title><p>Distinguished from all other species of the <italic><tp:taxon-name><tp:taxon-name-part taxon-name-part-type="genus">Cynopoecilus</tp:taxon-name-part> <tp:taxon-name-part taxon-name-part-type="species">melanotaenia</tp:taxon-name-part></tp:taxon-name></italic> complex by having frontal E-scales medially overlapped (<italic>vs.</italic> separated by interspace), branchiostegal region orangish red in males (<italic>vs.</italic> hyaline to pinkish hyaline), dorsum with few dark brown spots above opercular region (<italic>vs.</italic> dark brown spots over most region between snout and dorsal-fin origin).</p></tp:treatment-sec><tp:treatment-sec sec-type="Etymology"><title>Etymology</title><p>Named after Caio Feltrin, in recognition of his dedication in inventorying the fish fauna of southern Brazil.</p></tp:treatment-sec><tp:treatment-sec sec-type="Distribution"><title>Distribution</title><p>Known only from the type locality area, in temporary pools in the floodplains of the Tubarão river, Santa Catarina state, southern Brazil, corresponding to the northern-most record for the genus <italic><tp:taxon-name><tp:taxon-name-part taxon-name-part-type="genus">Cynopoecilus</tp:taxon-name-part></tp:taxon-name></italic> (Fig. <xref ref-type="fig" rid="F1956318">3</xref>).</p></tp:treatment-sec><tp:treatment-sec sec-type="Taxon discussion"><title>Taxon discussion</title><p><italic><tp:taxon-name><tp:taxon-name-part taxon-name-part-type="genus">Cynopoecilus</tp:taxon-name-part> <tp:taxon-name-part taxon-name-part-type="species">feltrini</tp:taxon-name-part></tp:taxon-name></italic> is easily identifiable by some morphological characters. Among them, the frontal squamation pattern consisting of E-scales medially overlapped is unique among cynopoeciline killifishes, which have been diagnosed by the E-scales medially separated by an interspace (<xref ref-type="bibr" rid="B1911630">Costa 1998</xref>). Another striking feature of <italic><tp:taxon-name><tp:taxon-name-part taxon-name-part-type="genus">C.</tp:taxon-name-part> <tp:taxon-name-part taxon-name-part-type="species">feltrini</tp:taxon-name-part></tp:taxon-name></italic> is the orangish red branchiostegal region in males, a condition not found in other congeners of the <italic><tp:taxon-name><tp:taxon-name-part taxon-name-part-type="genus">C.</tp:taxon-name-part> <tp:taxon-name-part taxon-name-part-type="species">melanotaenia</tp:taxon-name-part></tp:taxon-name></italic> complex, but similar to the red branchiostegal region of <italic><tp:taxon-name><tp:taxon-name-part taxon-name-part-type="genus">C.</tp:taxon-name-part> <tp:taxon-name-part taxon-name-part-type="species">notabilis</tp:taxon-name-part></tp:taxon-name></italic> (<xref ref-type="bibr" rid="B1911888">Ferrer et al. 2014</xref>). Finally, all species of the <italic><tp:taxon-name><tp:taxon-name-part taxon-name-part-type="genus">C.</tp:taxon-name-part> <tp:taxon-name-part taxon-name-part-type="species">melanotaenia</tp:taxon-name-part></tp:taxon-name></italic> complex may be easily recognised among other cynopoecilines by the presence of numerous dark brown spots along the dorsum, but in <italic><tp:taxon-name><tp:taxon-name-part taxon-name-part-type="genus">C.</tp:taxon-name-part> <tp:taxon-name-part taxon-name-part-type="species">feltrini</tp:taxon-name-part></tp:taxon-name></italic> these spots are restricted to region above the opercular region.</p><p><italic><tp:taxon-name><tp:taxon-name-part taxon-name-part-type="genus">Cynopoecilus</tp:taxon-name-part> <tp:taxon-name-part taxon-name-part-type="species">feltrini</tp:taxon-name-part></tp:taxon-name></italic> is presently known only from the lower Tubarão river basin, which is the northern-most record of the genus. The phylogenetic tree supports <italic><tp:taxon-name><tp:taxon-name-part taxon-name-part-type="genus">C.</tp:taxon-name-part> <tp:taxon-name-part taxon-name-part-type="species">feltrini</tp:taxon-name-part></tp:taxon-name></italic> as a member of the clade that includes all species of the <italic><tp:taxon-name><tp:taxon-name-part taxon-name-part-type="genus">C.</tp:taxon-name-part> <tp:taxon-name-part taxon-name-part-type="species">melanotaenia</tp:taxon-name-part></tp:taxon-name></italic> complex except <italic><tp:taxon-name><tp:taxon-name-part taxon-name-part-type="genus">C.</tp:taxon-name-part> <tp:taxon-name-part taxon-name-part-type="species">melanotaenia</tp:taxon-name-part></tp:taxon-name></italic>, which is the taxon endemic of an area corresponding to the southern-most region of the genus distribution (Figs <xref ref-type="fig" rid="F1956318">3</xref>, <xref ref-type="fig" rid="F1956320">4</xref>). The analysis also supports sister-group relationships between <italic><tp:taxon-name><tp:taxon-name-part taxon-name-part-type="genus">C.</tp:taxon-name-part> <tp:taxon-name-part taxon-name-part-type="species">feltrini</tp:taxon-name-part></tp:taxon-name></italic> and a clade comprising <italic><tp:taxon-name><tp:taxon-name-part taxon-name-part-type="genus">C.</tp:taxon-name-part> <tp:taxon-name-part taxon-name-part-type="species">fulgens</tp:taxon-name-part></tp:taxon-name></italic>, from the coastal plains between the Patos lagoon and the sea, and <italic><tp:taxon-name><tp:taxon-name-part taxon-name-part-type="genus">C.</tp:taxon-name-part> <tp:taxon-name-part taxon-name-part-type="species">nigrovittatus</tp:taxon-name-part></tp:taxon-name></italic>, from the lower Jacuí river drainage (Figs <xref ref-type="fig" rid="F1956318">3</xref>, <xref ref-type="fig" rid="F1956320">4</xref>). In addition, all the lineages corresponding to the four species of the <italic><tp:taxon-name><tp:taxon-name-part taxon-name-part-type="genus">C.</tp:taxon-name-part> <tp:taxon-name-part taxon-name-part-type="species">melanotaenia</tp:taxon-name-part></tp:taxon-name></italic> complex sampled in this study had high bootstrap values in the analysis, this corroborating morphological data (<xref ref-type="bibr" rid="B1911710">Costa 2002</xref>, the present study). <italic><tp:taxon-name><tp:taxon-name-part taxon-name-part-type="genus">Cynopoecilus</tp:taxon-name-part> <tp:taxon-name-part taxon-name-part-type="species">intimus</tp:taxon-name-part></tp:taxon-name></italic>, endemic of the upper Jacuí river basin, still has its phylogenetic position undetermined, since it was the only species of the <italic><tp:taxon-name><tp:taxon-name-part taxon-name-part-type="genus">C.</tp:taxon-name-part> <tp:taxon-name-part taxon-name-part-type="species">melanotaenia</tp:taxon-name-part></tp:taxon-name></italic> complex not sampled for molecular data and morphological data alone do not provide unambiguous evidence about its position. In addition to diagnostic characters distinguishing <italic><tp:taxon-name><tp:taxon-name-part taxon-name-part-type="genus">C.</tp:taxon-name-part> <tp:taxon-name-part taxon-name-part-type="species">feltrini</tp:taxon-name-part></tp:taxon-name></italic> from all other congeners discussed above, <italic><tp:taxon-name><tp:taxon-name-part taxon-name-part-type="genus">C.</tp:taxon-name-part> <tp:taxon-name-part taxon-name-part-type="species">feltrini</tp:taxon-name-part></tp:taxon-name></italic> is easily distinguished from <italic><tp:taxon-name><tp:taxon-name-part taxon-name-part-type="genus">C.</tp:taxon-name-part> <tp:taxon-name-part taxon-name-part-type="species">intimus</tp:taxon-name-part></tp:taxon-name></italic> by the latter having large dark brown blotches on the flank immediately below the dorsal-fin base (<italic>vs.</italic> blotches absent in <italic><tp:taxon-name><tp:taxon-name-part taxon-name-part-type="genus">C.</tp:taxon-name-part> <tp:taxon-name-part taxon-name-part-type="species">feltrini</tp:taxon-name-part></tp:taxon-name></italic>) and having minute pelvic fin in males, pelvic-fin length 4.7–5.6 % SL, its tip reaching anus or shorter (<italic>vs.</italic> 5.9–7.3 % SL in <italic><tp:taxon-name><tp:taxon-name-part taxon-name-part-type="genus">C.</tp:taxon-name-part> <tp:taxon-name-part taxon-name-part-type="species">feltrini</tp:taxon-name-part></tp:taxon-name></italic>, pelvic-fin tip reaching space between anus and urogenital opening).</p></tp:treatment-sec><tp:treatment-sec><!--Section generated to contain objects referenced in tp:taxon-treatment.--><table-wrap id="T1912720" position="float" orientation="portrait"><label>Table 2.</label><caption><p>Morphometric data of <italic><tp:taxon-name><tp:taxon-name-part taxon-name-part-type="genus">Cynopoecilus</tp:taxon-name-part> <tp:taxon-name-part taxon-name-part-type="species">feltrini</tp:taxon-name-part></tp:taxon-name></italic>.</p></caption><table rules="all" border="0"><tbody><tr><td rowspan="1" colspan="1"/><td rowspan="1" colspan="1">
              <bold>holotype</bold>
            </td><td rowspan="1" colspan="2">
              <bold>paratypes</bold>
            </td></tr><tr><td rowspan="1" colspan="1"/><td rowspan="1" colspan="1">
              <bold>male</bold>
            </td><td rowspan="1" colspan="1">
              <bold>males (9)</bold>
            </td><td rowspan="1" colspan="1">
              <bold>females (5)</bold>
            </td></tr><tr><td rowspan="1" colspan="1">Standard length (mm)</td><td rowspan="1" colspan="1">45.6</td><td rowspan="1" colspan="1">32.3–48.0</td><td rowspan="1" colspan="1">26.5–35.3</td></tr><tr><td rowspan="1" colspan="1">
              <bold>Percent of standard length</bold>
            </td><td rowspan="1" colspan="1"/><td rowspan="1" colspan="1"/><td rowspan="1" colspan="1"/></tr><tr><td rowspan="1" colspan="1">  Body depth</td><td rowspan="1" colspan="1">28.2</td><td rowspan="1" colspan="1">27.4–32.0</td><td rowspan="1" colspan="1">27.2–32.3</td></tr><tr><td rowspan="1" colspan="1">  Caudal peduncle depth</td><td rowspan="1" colspan="1">13.8</td><td rowspan="1" colspan="1">12.8–15.0</td><td rowspan="1" colspan="1">12.1–14.1</td></tr><tr><td rowspan="1" colspan="1">  Pre-dorsal length</td><td rowspan="1" colspan="1">54.3</td><td rowspan="1" colspan="1">53.4–57.4</td><td rowspan="1" colspan="1">59.6–62.8</td></tr><tr><td rowspan="1" colspan="1">  Pre-pelvic length</td><td rowspan="1" colspan="1">48.6</td><td rowspan="1" colspan="1">45.4–49.6</td><td rowspan="1" colspan="1">51.6–53.9</td></tr><tr><td rowspan="1" colspan="1">  Length of dorsal-fin base</td><td rowspan="1" colspan="1">28.8</td><td rowspan="1" colspan="1">26.0–30.4</td><td rowspan="1" colspan="1">24.5–26.4</td></tr><tr><td rowspan="1" colspan="1">  Length of anal-fin base</td><td rowspan="1" colspan="1">27.1</td><td rowspan="1" colspan="1">25.4–27.9</td><td rowspan="1" colspan="1">20.0–22.4</td></tr><tr><td rowspan="1" colspan="1">  Caudal-fin length</td><td rowspan="1" colspan="1">34.1</td><td rowspan="1" colspan="1">30.9–35.2</td><td rowspan="1" colspan="1">30.8–33.1</td></tr><tr><td rowspan="1" colspan="1">  Pectoral-fin length</td><td rowspan="1" colspan="1">19.1</td><td rowspan="1" colspan="1">20.0–22.5</td><td rowspan="1" colspan="1">19.4–21.5</td></tr><tr><td rowspan="1" colspan="1">  Pelvic-fin length</td><td rowspan="1" colspan="1">6.5</td><td rowspan="1" colspan="1">5.9–7.3</td><td rowspan="1" colspan="1">5.5–7.0</td></tr><tr><td rowspan="1" colspan="1">  Head length</td><td rowspan="1" colspan="1">27.9</td><td rowspan="1" colspan="1">27.6–30.2</td><td rowspan="1" colspan="1">27.2–29.8</td></tr><tr><td rowspan="1" colspan="1">
              <bold>Percent of head length</bold>
            </td><td rowspan="1" colspan="1"/><td rowspan="1" colspan="1"/><td rowspan="1" colspan="1"/></tr><tr><td rowspan="1" colspan="1">  Head depth</td><td rowspan="1" colspan="1">71.1</td><td rowspan="1" colspan="1">71.2–76.2</td><td rowspan="1" colspan="1">76.1–79.6</td></tr><tr><td rowspan="1" colspan="1">  Head width</td><td rowspan="1" colspan="1">68.8</td><td rowspan="1" colspan="1">65.1–72.9</td><td rowspan="1" colspan="1">71.0–79.1</td></tr><tr><td rowspan="1" colspan="1">  Snout length</td><td rowspan="1" colspan="1">14.3</td><td rowspan="1" colspan="1">12.7–14.7</td><td rowspan="1" colspan="1">12.7–14.1</td></tr><tr><td rowspan="1" colspan="1">  Lower jaw length</td><td rowspan="1" colspan="1">18.7</td><td rowspan="1" colspan="1">16.9–19.4</td><td rowspan="1" colspan="1">16.5–18.5</td></tr><tr><td rowspan="1" colspan="1">  Eye diameter</td><td rowspan="1" colspan="1">31.4</td><td rowspan="1" colspan="1">31.5–37.3</td><td rowspan="1" colspan="1">33.4–39.1</td></tr></tbody></table></table-wrap><fig-group id="F1912841" position="float" orientation="portrait"><caption><p>Live especimens of the type series of <italic><tp:taxon-name><tp:taxon-name-part taxon-name-part-type="genus">Cynopoecilus</tp:taxon-name-part> <tp:taxon-name-part taxon-name-part-type="species">feltrini</tp:taxon-name-part></tp:taxon-name></italic>. Brazil: Laguna: Tubarão river floodplains.</p></caption><fig id="F1913110" position="float" orientation="portrait"><label>Figure 1a.</label><caption><p>UFRJ 10662, holotype, male, 45.6 mm SL.</p></caption><graphic xmlns:xlink="http://www.w3.org/1999/xlink" xlink:href="biodiversity_data_journal-4-e6888-g001_a.png" xlink:type="simple" position="float" orientation="portrait" id="oo_58481.png"/></fig><fig id="F1913111" position="float" orientation="portrait"><label>Figure 1b.</label><caption><p>UFRJ 10597, paratype, male, 43.5 mm SL.</p></caption><graphic xmlns:xlink="http://www.w3.org/1999/xlink" xlink:href="biodiversity_data_journal-4-e6888-g001_b.png" xlink:type="simple" position="float" orientation="portrait" id="oo_58482.png"/></fig><fig id="F1913112" position="float" orientation="portrait"><label>Figure 1c.</label><caption><p>UFRJ 10597, paratype, female, 35.3 mm SL.</p></caption><graphic xmlns:xlink="http://www.w3.org/1999/xlink" xlink:href="biodiversity_data_journal-4-e6888-g001_c.png" xlink:type="simple" position="float" orientation="portrait" id="oo_58483.png"/></fig></fig-group><fig id="F1916688" position="float" orientation="portrait"><label>Figure 2.</label><caption><p><italic><tp:taxon-name><tp:taxon-name-part taxon-name-part-type="genus">Cynopoecilus</tp:taxon-name-part> <tp:taxon-name-part taxon-name-part-type="species">feltrini</tp:taxon-name-part></tp:taxon-name></italic> holotype dorsal view of the head, white circles highlight E-scales borders overlapped.</p></caption><graphic xmlns:xlink="http://www.w3.org/1999/xlink" xlink:href="biodiversity_data_journal-4-e6888-g002.png" position="float" id="oo_58623.png" orientation="portrait" xlink:type="simple"/></fig><fig id="F1956318" position="float" orientation="portrait"><label>Figure 3.</label><caption><p>Distribution of <italic><tp:taxon-name><tp:taxon-name-part taxon-name-part-type="genus">Cynopoecilus</tp:taxon-name-part></tp:taxon-name></italic> species. Source: <xref ref-type="bibr" rid="B1911710">Costa (2002)</xref>, <xref ref-type="bibr" rid="B1911888">Ferrer et al. (2014)</xref> and the current study for <italic><tp:taxon-name><tp:taxon-name-part taxon-name-part-type="genus">C.</tp:taxon-name-part> <tp:taxon-name-part taxon-name-part-type="species">feltrini</tp:taxon-name-part></tp:taxon-name></italic>.</p></caption><graphic xmlns:xlink="http://www.w3.org/1999/xlink" xlink:href="biodiversity_data_journal-4-e6888-g003.png" position="float" id="oo_59756.png" orientation="portrait" xlink:type="simple"/></fig><fig id="F1956320" position="float" orientation="portrait"><label>Figure 4.</label><caption><p>Maximum parsimony tree obtained from the COXI sequences. Numbers below the nodes are referring to the value of Bootstrap test and over the nodes are  the posterior probability of the Bayesian inference analysis, asterisks mean value of 100. Sequences used to generate the trees are listed in Table <xref ref-type="table" rid="T1912740">1</xref>. Adjacent color bar indicates the species distribution area within shown in Fig. <xref ref-type="fig" rid="F1956318">3</xref>.</p></caption><graphic xmlns:xlink="http://www.w3.org/1999/xlink" xlink:href="biodiversity_data_journal-4-e6888-g004.png" position="float" id="oo_59762.png" orientation="portrait" xlink:type="simple"/></fig><table-wrap id="T1912740" position="float" orientation="portrait"><label>Table 1.</label><caption><p>List of species, localities and respective catalogue numbers and GenBank accession numbers.</p></caption><table rules="all" border="1" style="border-collapse:collapse; width:767px"><tbody><tr><td rowspan="1" colspan="1" style="height:15.0pt;width:143pt">
              <bold>Species</bold>
            </td><td rowspan="1" colspan="1" style="width:76pt">
              <bold>Catalog number</bold>
            </td><td rowspan="1" colspan="1" style="width:116pt">
              <bold>Locality</bold>
            </td><td rowspan="1" colspan="1" style="width: 225px;">
              <bold>GenBank  (COX1)</bold>
            </td></tr><tr><td rowspan="1" colspan="1">
              <italic><tp:taxon-name><tp:taxon-name-part taxon-name-part-type="genus">Notholebias</tp:taxon-name-part> <tp:taxon-name-part taxon-name-part-type="species">fractifasciatus</tp:taxon-name-part></tp:taxon-name></italic>
            </td><td rowspan="1" colspan="1"/><td rowspan="1" colspan="1"/><td rowspan="1" colspan="1"/></tr><tr><td rowspan="1" colspan="1"/><td rowspan="1" colspan="1">UFRJ 8802.1</td><td rowspan="1" colspan="1">Inoã</td><td rowspan="1" colspan="1">
              <ext-link xmlns:xlink="http://www.w3.org/1999/xlink" ext-link-type="uri" xlink:href="http://www.ncbi.nlm.nih.gov/nuccore/KT590062" xlink:type="simple">KT590062</ext-link>
            </td></tr><tr><td rowspan="1" colspan="1"/><td rowspan="1" colspan="1"/><td rowspan="1" colspan="1">(<named-content xmlns:xlink="http://www.w3.org/1999/xlink" content-type="dwc:verbatimCoordinates" xlink:type="simple">22°55'21"S, 42°55'42"W</named-content>)</td><td rowspan="1" colspan="1"/></tr><tr><td rowspan="1" colspan="1">
              <italic><tp:taxon-name><tp:taxon-name-part taxon-name-part-type="genus">Campellolebias</tp:taxon-name-part> <tp:taxon-name-part taxon-name-part-type="species">brucei</tp:taxon-name-part></tp:taxon-name></italic>
            </td><td rowspan="1" colspan="1"/><td rowspan="1" colspan="1"/><td rowspan="1" colspan="1"/></tr><tr><td rowspan="1" colspan="1"/><td rowspan="1" colspan="1">UFRJ 8383</td><td rowspan="1" colspan="1">Florianópolis</td><td rowspan="1" colspan="1">
              <ext-link xmlns:xlink="http://www.w3.org/1999/xlink" ext-link-type="uri" xlink:href="http://www.ncbi.nlm.nih.gov/nuccore/KT590065" xlink:type="simple">KT590065</ext-link>
            </td></tr><tr><td rowspan="1" colspan="1"/><td rowspan="1" colspan="1"/><td rowspan="1" colspan="1">(<named-content xmlns:xlink="http://www.w3.org/1999/xlink" content-type="dwc:verbatimCoordinates" xlink:type="simple">27°40'59"S, 48°33'38"W</named-content>)</td><td rowspan="1" colspan="1"/></tr><tr><td rowspan="1" colspan="1">
              <italic><tp:taxon-name><tp:taxon-name-part taxon-name-part-type="genus">Cynopoecilus</tp:taxon-name-part> <tp:taxon-name-part taxon-name-part-type="species">melanotaenia</tp:taxon-name-part></tp:taxon-name></italic>
            </td><td rowspan="1" colspan="1"/><td rowspan="1" colspan="1"/><td rowspan="1" colspan="1"/></tr><tr><td rowspan="1" colspan="1"/><td rowspan="1" colspan="1">UFRJ 8974.1</td><td rowspan="1" colspan="1">Quinta</td><td rowspan="1" colspan="1">
              <ext-link xmlns:xlink="http://www.w3.org/1999/xlink" ext-link-type="uri" xlink:href="http://www.ncbi.nlm.nih.gov/nuccore/KT590066" xlink:type="simple">KT590066</ext-link>
            </td></tr><tr><td rowspan="1" colspan="1"/><td rowspan="1" colspan="1"/><td rowspan="1" colspan="1">(<named-content xmlns:xlink="http://www.w3.org/1999/xlink" content-type="dwc:verbatimCoordinates" xlink:type="simple">32°04'13"S, 52°15'49"W</named-content>)</td><td rowspan="1" colspan="1"/></tr><tr><td rowspan="1" colspan="1"/><td rowspan="1" colspan="1">UFRJ 8974.2</td><td rowspan="1" colspan="1">Quinta</td><td rowspan="1" colspan="1">
              <ext-link xmlns:xlink="http://www.w3.org/1999/xlink" ext-link-type="uri" xlink:href="http://www.ncbi.nlm.nih.gov/nuccore/KT823646" xlink:type="simple">KT823646</ext-link>
            </td></tr><tr><td rowspan="1" colspan="1"/><td rowspan="1" colspan="1"/><td rowspan="1" colspan="1">(<named-content xmlns:xlink="http://www.w3.org/1999/xlink" content-type="dwc:verbatimCoordinates" xlink:type="simple">32°04'13"S, 52°15'49"W</named-content>)</td><td rowspan="1" colspan="1"/></tr><tr><td rowspan="1" colspan="1"/><td rowspan="1" colspan="1">UFRJ 8974.3</td><td rowspan="1" colspan="1">Quinta</td><td rowspan="1" colspan="1">
              <ext-link xmlns:xlink="http://www.w3.org/1999/xlink" ext-link-type="uri" xlink:href="http://www.ncbi.nlm.nih.gov/nuccore/KT823647" xlink:type="simple">KT823647</ext-link>
            </td></tr><tr><td rowspan="1" colspan="1"/><td rowspan="1" colspan="1"/><td rowspan="1" colspan="1">(<named-content xmlns:xlink="http://www.w3.org/1999/xlink" content-type="dwc:verbatimCoordinates" xlink:type="simple">32°04'13"S, 52°15'49"W</named-content>)</td><td rowspan="1" colspan="1"/></tr><tr><td rowspan="1" colspan="1"/><td rowspan="1" colspan="1">UFRJ 9701.1</td><td rowspan="1" colspan="1">Treinta y Tres</td><td rowspan="1" colspan="1">
              <ext-link xmlns:xlink="http://www.w3.org/1999/xlink" ext-link-type="uri" xlink:href="http://www.ncbi.nlm.nih.gov/nuccore/KT823648" xlink:type="simple">KT823648</ext-link>
            </td></tr><tr><td rowspan="1" colspan="1"/><td rowspan="1" colspan="1"/><td rowspan="1" colspan="1">(<named-content xmlns:xlink="http://www.w3.org/1999/xlink" content-type="dwc:verbatimCoordinates" xlink:type="simple">32°45'57"S, 53°44'09"W</named-content>)</td><td rowspan="1" colspan="1"/></tr><tr><td rowspan="1" colspan="1"/><td rowspan="1" colspan="1">UFRJ 9701.2</td><td rowspan="1" colspan="1">Treinta y Tres</td><td rowspan="1" colspan="1">
              <ext-link xmlns:xlink="http://www.w3.org/1999/xlink" ext-link-type="uri" xlink:href="http://www.ncbi.nlm.nih.gov/nuccore/KT823649" xlink:type="simple">KT823649</ext-link>
            </td></tr><tr><td rowspan="1" colspan="1"/><td rowspan="1" colspan="1"/><td rowspan="1" colspan="1">(<named-content xmlns:xlink="http://www.w3.org/1999/xlink" content-type="dwc:verbatimCoordinates" xlink:type="simple">32°45'57"S, 53°44'09"W</named-content>)</td><td rowspan="1" colspan="1"/></tr><tr><td rowspan="1" colspan="1"/><td rowspan="1" colspan="1">UFRJ 9701.3</td><td rowspan="1" colspan="1">Treinta y Tres</td><td rowspan="1" colspan="1">
              <ext-link xmlns:xlink="http://www.w3.org/1999/xlink" ext-link-type="uri" xlink:href="http://www.ncbi.nlm.nih.gov/nuccore/KT823650" xlink:type="simple">KT823650</ext-link>
            </td></tr><tr><td rowspan="1" colspan="1"/><td rowspan="1" colspan="1"/><td rowspan="1" colspan="1">(<named-content xmlns:xlink="http://www.w3.org/1999/xlink" content-type="dwc:verbatimCoordinates" xlink:type="simple">32°45'57"S, 53°44'09"W</named-content>)</td><td rowspan="1" colspan="1"/></tr><tr><td rowspan="1" colspan="1"/><td rowspan="1" colspan="1">UFRJ 9701.4</td><td rowspan="1" colspan="1">Treinta y Tres</td><td rowspan="1" colspan="1">
              <ext-link xmlns:xlink="http://www.w3.org/1999/xlink" ext-link-type="uri" xlink:href="http://www.ncbi.nlm.nih.gov/nuccore/KT823651" xlink:type="simple">KT823651</ext-link>
            </td></tr><tr><td rowspan="1" colspan="1"/><td rowspan="1" colspan="1"/><td rowspan="1" colspan="1">(<named-content xmlns:xlink="http://www.w3.org/1999/xlink" content-type="dwc:verbatimCoordinates" xlink:type="simple">32°45'57"S, 53°44'09"W</named-content>)</td><td rowspan="1" colspan="1"/></tr><tr><td rowspan="1" colspan="1"/><td rowspan="1" colspan="1">UFRJ 10162.1</td><td rowspan="1" colspan="1">Palmar</td><td rowspan="1" colspan="1">
              <ext-link xmlns:xlink="http://www.w3.org/1999/xlink" ext-link-type="uri" xlink:href="http://www.ncbi.nlm.nih.gov/nuccore/KT823665" xlink:type="simple">KT823665</ext-link>
            </td></tr><tr><td rowspan="1" colspan="1"/><td rowspan="1" colspan="1"/><td rowspan="1" colspan="1">(<named-content xmlns:xlink="http://www.w3.org/1999/xlink" content-type="dwc:verbatimCoordinates" xlink:type="simple">32°44'40"S, 52°38'41"W</named-content>)</td><td rowspan="1" colspan="1"/></tr><tr><td rowspan="1" colspan="1"/><td rowspan="1" colspan="1">UFRJ 10162.3</td><td rowspan="1" colspan="1">Palmar</td><td rowspan="1" colspan="1">
              <ext-link xmlns:xlink="http://www.w3.org/1999/xlink" ext-link-type="uri" xlink:href="http://www.ncbi.nlm.nih.gov/nuccore/KT823666" xlink:type="simple">KT823666</ext-link>
            </td></tr><tr><td rowspan="1" colspan="1"/><td rowspan="1" colspan="1"/><td rowspan="1" colspan="1">(<named-content xmlns:xlink="http://www.w3.org/1999/xlink" content-type="dwc:verbatimCoordinates" xlink:type="simple">32°44'40"S, 52°38'41"W</named-content>)</td><td rowspan="1" colspan="1"/></tr><tr><td rowspan="1" colspan="1"/><td rowspan="1" colspan="1">UFRJ 10162.4</td><td rowspan="1" colspan="1">Palmar</td><td rowspan="1" colspan="1">
              <ext-link xmlns:xlink="http://www.w3.org/1999/xlink" ext-link-type="uri" xlink:href="http://www.ncbi.nlm.nih.gov/nuccore/KT823667" xlink:type="simple">KT823667</ext-link>
            </td></tr><tr><td rowspan="1" colspan="1"/><td rowspan="1" colspan="1"/><td rowspan="1" colspan="1">(<named-content xmlns:xlink="http://www.w3.org/1999/xlink" content-type="dwc:verbatimCoordinates" xlink:type="simple">32°44'40"S, 52°38'41"W</named-content>)</td><td rowspan="1" colspan="1"/></tr><tr><td rowspan="1" colspan="1"/><td rowspan="1" colspan="1">UFRJ 10163.1</td><td rowspan="1" colspan="1">Cassino</td><td rowspan="1" colspan="1">
              <ext-link xmlns:xlink="http://www.w3.org/1999/xlink" ext-link-type="uri" xlink:href="http://www.ncbi.nlm.nih.gov/nuccore/KT823668" xlink:type="simple">KT823668</ext-link>
            </td></tr><tr><td rowspan="1" colspan="1"/><td rowspan="1" colspan="1"/><td rowspan="1" colspan="1">(<named-content xmlns:xlink="http://www.w3.org/1999/xlink" content-type="dwc:verbatimCoordinates" xlink:type="simple">32°06'00"S, 52°09'55"W</named-content>)</td><td rowspan="1" colspan="1"/></tr><tr><td rowspan="1" colspan="1"/><td rowspan="1" colspan="1">UFRJ 10163.2</td><td rowspan="1" colspan="1">Cassino</td><td rowspan="1" colspan="1">
              <ext-link xmlns:xlink="http://www.w3.org/1999/xlink" ext-link-type="uri" xlink:href="http://www.ncbi.nlm.nih.gov/nuccore/KT823669" xlink:type="simple">KT823669</ext-link>
            </td></tr><tr><td rowspan="1" colspan="1"/><td rowspan="1" colspan="1"/><td rowspan="1" colspan="1">(<named-content xmlns:xlink="http://www.w3.org/1999/xlink" content-type="dwc:verbatimCoordinates" xlink:type="simple">32°06'00"S, 52°09'55"W</named-content>)</td><td rowspan="1" colspan="1"/></tr><tr><td rowspan="1" colspan="1"/><td rowspan="1" colspan="1">UFRJ 10163.3</td><td rowspan="1" colspan="1">Cassino</td><td rowspan="1" colspan="1">
              <ext-link xmlns:xlink="http://www.w3.org/1999/xlink" ext-link-type="uri" xlink:href="http://www.ncbi.nlm.nih.gov/nuccore/KT823670" xlink:type="simple">KT823670</ext-link>
            </td></tr><tr><td rowspan="1" colspan="1"/><td rowspan="1" colspan="1"/><td rowspan="1" colspan="1">(<named-content xmlns:xlink="http://www.w3.org/1999/xlink" content-type="dwc:verbatimCoordinates" xlink:type="simple">32°06'00"S, 52°09'55"W</named-content>)</td><td rowspan="1" colspan="1"/></tr><tr><td rowspan="1" colspan="1"/><td rowspan="1" colspan="1">UFRJ 10164.1</td><td rowspan="1" colspan="1">Camaquã</td><td rowspan="1" colspan="1">
              <ext-link xmlns:xlink="http://www.w3.org/1999/xlink" ext-link-type="uri" xlink:href="http://www.ncbi.nlm.nih.gov/nuccore/KT823671" xlink:type="simple">KT823671</ext-link>
            </td></tr><tr><td rowspan="1" colspan="1"/><td rowspan="1" colspan="1"/><td rowspan="1" colspan="1">(<named-content xmlns:xlink="http://www.w3.org/1999/xlink" content-type="dwc:verbatimCoordinates" xlink:type="simple">31°04'41"S, 52°02'18"W</named-content>)</td><td rowspan="1" colspan="1"/></tr><tr><td rowspan="1" colspan="1"/><td rowspan="1" colspan="1">UFRJ 10164.2</td><td rowspan="1" colspan="1">Camaquã</td><td rowspan="1" colspan="1">
              <ext-link xmlns:xlink="http://www.w3.org/1999/xlink" ext-link-type="uri" xlink:href="http://www.ncbi.nlm.nih.gov/nuccore/KT823672" xlink:type="simple">KT823672</ext-link>
            </td></tr><tr><td rowspan="1" colspan="1"/><td rowspan="1" colspan="1"/><td rowspan="1" colspan="1">(<named-content xmlns:xlink="http://www.w3.org/1999/xlink" content-type="dwc:verbatimCoordinates" xlink:type="simple">31°04'41"S, 52°02'18"W</named-content>)</td><td rowspan="1" colspan="1"/></tr><tr><td rowspan="1" colspan="1"/><td rowspan="1" colspan="1">UFRJ 10164.3</td><td rowspan="1" colspan="1">Camaquã</td><td rowspan="1" colspan="1">
              <ext-link xmlns:xlink="http://www.w3.org/1999/xlink" ext-link-type="uri" xlink:href="http://www.ncbi.nlm.nih.gov/nuccore/KT823673" xlink:type="simple">KT823673</ext-link>
            </td></tr><tr><td rowspan="1" colspan="1"/><td rowspan="1" colspan="1"/><td rowspan="1" colspan="1">(<named-content xmlns:xlink="http://www.w3.org/1999/xlink" content-type="dwc:verbatimCoordinates" xlink:type="simple">31°04'41"S, 52°02'18"W</named-content>)</td><td rowspan="1" colspan="1"/></tr><tr><td rowspan="1" colspan="1"/><td rowspan="1" colspan="1">UFRJ 10164.4</td><td rowspan="1" colspan="1">Camaquã</td><td rowspan="1" colspan="1">
              <ext-link xmlns:xlink="http://www.w3.org/1999/xlink" ext-link-type="uri" xlink:href="http://www.ncbi.nlm.nih.gov/nuccore/KT823674" xlink:type="simple">KT823674</ext-link>
            </td></tr><tr><td rowspan="1" colspan="1"/><td rowspan="1" colspan="1"/><td rowspan="1" colspan="1">(<named-content xmlns:xlink="http://www.w3.org/1999/xlink" content-type="dwc:verbatimCoordinates" xlink:type="simple">31°04'41"S, 52°02'18"W</named-content>)</td><td rowspan="1" colspan="1"/></tr><tr><td rowspan="1" colspan="1">
              <italic><tp:taxon-name><tp:taxon-name-part taxon-name-part-type="genus">Cynopoecilus</tp:taxon-name-part> <tp:taxon-name-part taxon-name-part-type="species">fulgens</tp:taxon-name-part></tp:taxon-name></italic>
            </td><td rowspan="1" colspan="1"/><td rowspan="1" colspan="1"/><td rowspan="1" colspan="1"/></tr><tr><td rowspan="1" colspan="1"/><td rowspan="1" colspan="1">UFRJ 10156.1</td><td rowspan="1" colspan="1">Osório</td><td rowspan="1" colspan="1">
              <ext-link xmlns:xlink="http://www.w3.org/1999/xlink" ext-link-type="uri" xlink:href="http://www.ncbi.nlm.nih.gov/nuccore/KT823652" xlink:type="simple">KT823652</ext-link>
            </td></tr><tr><td rowspan="1" colspan="1"/><td rowspan="1" colspan="1"/><td rowspan="1" colspan="1">(<named-content xmlns:xlink="http://www.w3.org/1999/xlink" content-type="dwc:verbatimCoordinates" xlink:type="simple">29°57'34"S, 50°13'53"W</named-content>)</td><td rowspan="1" colspan="1"/></tr><tr><td rowspan="1" colspan="1"/><td rowspan="1" colspan="1">UFRJ 10157.1</td><td rowspan="1" colspan="1">Osório</td><td rowspan="1" colspan="1">
              <ext-link xmlns:xlink="http://www.w3.org/1999/xlink" ext-link-type="uri" xlink:href="http://www.ncbi.nlm.nih.gov/nuccore/KT823653" xlink:type="simple">KT823653</ext-link>
            </td></tr><tr><td rowspan="1" colspan="1"/><td rowspan="1" colspan="1"/><td rowspan="1" colspan="1">(<named-content xmlns:xlink="http://www.w3.org/1999/xlink" content-type="dwc:verbatimCoordinates" xlink:type="simple">29°59'20"S, 50°11'32"W</named-content>)</td><td rowspan="1" colspan="1"/></tr><tr><td rowspan="1" colspan="1"/><td rowspan="1" colspan="1">UFRJ 10157.2</td><td rowspan="1" colspan="1">Osório</td><td rowspan="1" colspan="1">
              <ext-link xmlns:xlink="http://www.w3.org/1999/xlink" ext-link-type="uri" xlink:href="http://www.ncbi.nlm.nih.gov/nuccore/KT823654" xlink:type="simple">KT823654</ext-link>
            </td></tr><tr><td rowspan="1" colspan="1"/><td rowspan="1" colspan="1"/><td rowspan="1" colspan="1">(<named-content xmlns:xlink="http://www.w3.org/1999/xlink" content-type="dwc:verbatimCoordinates" xlink:type="simple">29°59'20"S, 50°11'32"W</named-content>)</td><td rowspan="1" colspan="1"/></tr><tr><td rowspan="1" colspan="1"/><td rowspan="1" colspan="1">UFRJ 10157.3</td><td rowspan="1" colspan="1">Osório</td><td rowspan="1" colspan="1">
              <ext-link xmlns:xlink="http://www.w3.org/1999/xlink" ext-link-type="uri" xlink:href="http://www.ncbi.nlm.nih.gov/nuccore/KT823655" xlink:type="simple">KT823655</ext-link>
            </td></tr><tr><td rowspan="1" colspan="1"/><td rowspan="1" colspan="1"/><td rowspan="1" colspan="1">(<named-content xmlns:xlink="http://www.w3.org/1999/xlink" content-type="dwc:verbatimCoordinates" xlink:type="simple">29°59'20"S, 50°11'32"W</named-content>)</td><td rowspan="1" colspan="1"/></tr><tr><td rowspan="1" colspan="1"/><td rowspan="1" colspan="1">UFRJ 10158.1</td><td rowspan="1" colspan="1">Cidreira</td><td rowspan="1" colspan="1">
              <ext-link xmlns:xlink="http://www.w3.org/1999/xlink" ext-link-type="uri" xlink:href="http://www.ncbi.nlm.nih.gov/nuccore/KT823656" xlink:type="simple">KT823656</ext-link>
            </td></tr><tr><td rowspan="1" colspan="1"/><td rowspan="1" colspan="1"/><td rowspan="1" colspan="1">(<named-content xmlns:xlink="http://www.w3.org/1999/xlink" content-type="dwc:verbatimCoordinates" xlink:type="simple">30°09'09"S, 50°14'25"W</named-content>)</td><td rowspan="1" colspan="1"/></tr><tr><td rowspan="1" colspan="1"/><td rowspan="1" colspan="1">UFRJ 10158 2</td><td rowspan="1" colspan="1">Cidreira</td><td rowspan="1" colspan="1">
              <ext-link xmlns:xlink="http://www.w3.org/1999/xlink" ext-link-type="uri" xlink:href="http://www.ncbi.nlm.nih.gov/nuccore/KT823657" xlink:type="simple">KT823657</ext-link>
            </td></tr><tr><td rowspan="1" colspan="1"/><td rowspan="1" colspan="1"/><td rowspan="1" colspan="1">(<named-content xmlns:xlink="http://www.w3.org/1999/xlink" content-type="dwc:verbatimCoordinates" xlink:type="simple">30°09'09"S, 50°14'25"W</named-content>)</td><td rowspan="1" colspan="1"/></tr><tr><td rowspan="1" colspan="1"/><td rowspan="1" colspan="1">UFRJ 10158.3</td><td rowspan="1" colspan="1">Cidreira</td><td rowspan="1" colspan="1">
              <ext-link xmlns:xlink="http://www.w3.org/1999/xlink" ext-link-type="uri" xlink:href="http://www.ncbi.nlm.nih.gov/nuccore/KT823658" xlink:type="simple">KT823658</ext-link>
            </td></tr><tr><td rowspan="1" colspan="1"/><td rowspan="1" colspan="1"/><td rowspan="1" colspan="1">(<named-content xmlns:xlink="http://www.w3.org/1999/xlink" content-type="dwc:verbatimCoordinates" xlink:type="simple">30°09'09"S, 50°14'25"W</named-content>)</td><td rowspan="1" colspan="1"/></tr><tr><td rowspan="1" colspan="1"/><td rowspan="1" colspan="1">UFRJ 10159.1</td><td rowspan="1" colspan="1">Mostardas</td><td rowspan="1" colspan="1">
              <ext-link xmlns:xlink="http://www.w3.org/1999/xlink" ext-link-type="uri" xlink:href="http://www.ncbi.nlm.nih.gov/nuccore/KT823659" xlink:type="simple">KT823659</ext-link>
            </td></tr><tr><td rowspan="1" colspan="1"/><td rowspan="1" colspan="1"/><td rowspan="1" colspan="1">(<named-content xmlns:xlink="http://www.w3.org/1999/xlink" content-type="dwc:verbatimCoordinates" xlink:type="simple">30°50'59"S, 50°41'21"W</named-content>)</td><td rowspan="1" colspan="1"/></tr><tr><td rowspan="1" colspan="1"/><td rowspan="1" colspan="1">UFRJ 10159.2</td><td rowspan="1" colspan="1">Mostardas</td><td rowspan="1" colspan="1">
              <ext-link xmlns:xlink="http://www.w3.org/1999/xlink" ext-link-type="uri" xlink:href="http://www.ncbi.nlm.nih.gov/nuccore/KT823660" xlink:type="simple">KT823660</ext-link>
            </td></tr><tr><td rowspan="1" colspan="1"/><td rowspan="1" colspan="1"/><td rowspan="1" colspan="1">(<named-content xmlns:xlink="http://www.w3.org/1999/xlink" content-type="dwc:verbatimCoordinates" xlink:type="simple">30°50'59"S, 50°41'21"W</named-content>)</td><td rowspan="1" colspan="1"/></tr><tr><td rowspan="1" colspan="1"/><td rowspan="1" colspan="1">UFRJ 10160.1</td><td rowspan="1" colspan="1">Estreito</td><td rowspan="1" colspan="1">
              <ext-link xmlns:xlink="http://www.w3.org/1999/xlink" ext-link-type="uri" xlink:href="http://www.ncbi.nlm.nih.gov/nuccore/KT590069" xlink:type="simple">KT590069</ext-link>
            </td></tr><tr><td rowspan="1" colspan="1"/><td rowspan="1" colspan="1"/><td rowspan="1" colspan="1">(<named-content xmlns:xlink="http://www.w3.org/1999/xlink" content-type="dwc:verbatimCoordinates" xlink:type="simple">31°15'52"S, 51°43'31"W</named-content>)</td><td rowspan="1" colspan="1"/></tr><tr><td rowspan="1" colspan="1"/><td rowspan="1" colspan="1">UFRJ 10160.2</td><td rowspan="1" colspan="1">Estreito</td><td rowspan="1" colspan="1">
              <ext-link xmlns:xlink="http://www.w3.org/1999/xlink" ext-link-type="uri" xlink:href="http://www.ncbi.nlm.nih.gov/nuccore/KT823661" xlink:type="simple">KT823661</ext-link>
            </td></tr><tr><td rowspan="1" colspan="1"/><td rowspan="1" colspan="1"/><td rowspan="1" colspan="1">(<named-content xmlns:xlink="http://www.w3.org/1999/xlink" content-type="dwc:verbatimCoordinates" xlink:type="simple">31°15'52"S, 51°43'31"W</named-content>)</td><td rowspan="1" colspan="1"/></tr><tr><td rowspan="1" colspan="1"/><td rowspan="1" colspan="1">UFRJ 10160.3</td><td rowspan="1" colspan="1">Estreito</td><td rowspan="1" colspan="1">
              <ext-link xmlns:xlink="http://www.w3.org/1999/xlink" ext-link-type="uri" xlink:href="http://www.ncbi.nlm.nih.gov/nuccore/KT823662" xlink:type="simple">KT823662</ext-link>
            </td></tr><tr><td rowspan="1" colspan="1"/><td rowspan="1" colspan="1"/><td rowspan="1" colspan="1">(<named-content xmlns:xlink="http://www.w3.org/1999/xlink" content-type="dwc:verbatimCoordinates" xlink:type="simple">31°15'52"S, 51°43'31"W</named-content>)</td><td rowspan="1" colspan="1"/></tr><tr><td rowspan="1" colspan="1"/><td rowspan="1" colspan="1">UFRJ 10160.4</td><td rowspan="1" colspan="1">Estreito</td><td rowspan="1" colspan="1">
              <ext-link xmlns:xlink="http://www.w3.org/1999/xlink" ext-link-type="uri" xlink:href="http://www.ncbi.nlm.nih.gov/nuccore/KT823663" xlink:type="simple">KT823663</ext-link>
            </td></tr><tr><td rowspan="1" colspan="1"/><td rowspan="1" colspan="1"/><td rowspan="1" colspan="1">(<named-content xmlns:xlink="http://www.w3.org/1999/xlink" content-type="dwc:verbatimCoordinates" xlink:type="simple">31°15'52"S, 51°43'31"W</named-content>)</td><td rowspan="1" colspan="1"/></tr><tr><td rowspan="1" colspan="1"/><td rowspan="1" colspan="1">UFRJ 10161.1</td><td rowspan="1" colspan="1">Estreito</td><td rowspan="1" colspan="1">
              <ext-link xmlns:xlink="http://www.w3.org/1999/xlink" ext-link-type="uri" xlink:href="http://www.ncbi.nlm.nih.gov/nuccore/KT823664" xlink:type="simple">KT823664</ext-link>
            </td></tr><tr><td rowspan="1" colspan="1"/><td rowspan="1" colspan="1"/><td rowspan="1" colspan="1">(<named-content xmlns:xlink="http://www.w3.org/1999/xlink" content-type="dwc:verbatimCoordinates" xlink:type="simple">31°49'18"S, 51°43'31"W</named-content>)</td><td rowspan="1" colspan="1"/></tr><tr><td rowspan="1" colspan="1">
              <italic><tp:taxon-name><tp:taxon-name-part taxon-name-part-type="genus">Cynopoecilus</tp:taxon-name-part> <tp:taxon-name-part taxon-name-part-type="species">nigrovittatus</tp:taxon-name-part></tp:taxon-name></italic>
            </td><td rowspan="1" colspan="1"/><td rowspan="1" colspan="1"/><td rowspan="1" colspan="1"/></tr><tr><td rowspan="1" colspan="1"/><td rowspan="1" colspan="1">UFRJ 10165.1</td><td rowspan="1" colspan="1">Montenegro</td><td rowspan="1" colspan="1">
              <ext-link xmlns:xlink="http://www.w3.org/1999/xlink" ext-link-type="uri" xlink:href="http://www.ncbi.nlm.nih.gov/nuccore/KT590067" xlink:type="simple">KT590067</ext-link>
            </td></tr><tr><td rowspan="1" colspan="1"/><td rowspan="1" colspan="1"/><td rowspan="1" colspan="1">(<named-content xmlns:xlink="http://www.w3.org/1999/xlink" content-type="dwc:verbatimCoordinates" xlink:type="simple">29°40'12"S, 51°25'32"W</named-content>)</td><td rowspan="1" colspan="1"/></tr><tr><td rowspan="1" colspan="1"/><td rowspan="1" colspan="1">UFRJ 10165.2</td><td rowspan="1" colspan="1">Montenegro</td><td rowspan="1" colspan="1">
              <ext-link xmlns:xlink="http://www.w3.org/1999/xlink" ext-link-type="uri" xlink:href="http://www.ncbi.nlm.nih.gov/nuccore/KT823675" xlink:type="simple">KT823675</ext-link>
            </td></tr><tr><td rowspan="1" colspan="1"/><td rowspan="1" colspan="1"/><td rowspan="1" colspan="1">(<named-content xmlns:xlink="http://www.w3.org/1999/xlink" content-type="dwc:verbatimCoordinates" xlink:type="simple">29°40'12"S, 51°25'32"W</named-content>)</td><td rowspan="1" colspan="1"/></tr><tr><td rowspan="1" colspan="1"/><td rowspan="1" colspan="1">UFRJ 10165.3</td><td rowspan="1" colspan="1">Montenegro</td><td rowspan="1" colspan="1">
              <ext-link xmlns:xlink="http://www.w3.org/1999/xlink" ext-link-type="uri" xlink:href="http://www.ncbi.nlm.nih.gov/nuccore/KT823676" xlink:type="simple">KT823676</ext-link>
            </td></tr><tr><td rowspan="1" colspan="1"/><td rowspan="1" colspan="1"/><td rowspan="1" colspan="1">(<named-content xmlns:xlink="http://www.w3.org/1999/xlink" content-type="dwc:verbatimCoordinates" xlink:type="simple">29°40'12"S, 51°25'32"W</named-content>)</td><td rowspan="1" colspan="1"/></tr><tr><td rowspan="1" colspan="1">
              <italic><tp:taxon-name><tp:taxon-name-part taxon-name-part-type="genus">Cynopoecilus</tp:taxon-name-part> <tp:taxon-name-part taxon-name-part-type="species">notabilis</tp:taxon-name-part></tp:taxon-name></italic>
            </td><td rowspan="1" colspan="1"/><td rowspan="1" colspan="1"/><td rowspan="1" colspan="1"/></tr><tr><td rowspan="1" colspan="1"/><td rowspan="1" colspan="1">UFRJ 10166</td><td rowspan="1" colspan="1">Aguas Claras</td><td rowspan="1" colspan="1">
              <ext-link xmlns:xlink="http://www.w3.org/1999/xlink" ext-link-type="uri" xlink:href="http://www.ncbi.nlm.nih.gov/nuccore/KT590068" xlink:type="simple">KT590068</ext-link>
            </td></tr><tr><td rowspan="1" colspan="1"/><td rowspan="1" colspan="1"/><td rowspan="1" colspan="1">(<named-content xmlns:xlink="http://www.w3.org/1999/xlink" content-type="dwc:verbatimCoordinates" xlink:type="simple">30°05'48"S, 50°51'06"W</named-content>)</td><td rowspan="1" colspan="1"/></tr><tr><td rowspan="1" colspan="1">
              <italic><tp:taxon-name><tp:taxon-name-part taxon-name-part-type="genus">Cynopoecilus</tp:taxon-name-part> <tp:taxon-name-part taxon-name-part-type="species">feltrini</tp:taxon-name-part></tp:taxon-name></italic>
            </td><td rowspan="1" colspan="1"/><td rowspan="1" colspan="1"/><td rowspan="1" colspan="1"/></tr><tr><td rowspan="1" colspan="1"/><td rowspan="1" colspan="1">UFRJ 10482.1</td><td rowspan="1" colspan="1">Laguna</td><td rowspan="1" colspan="1">
              <ext-link xmlns:xlink="http://www.w3.org/1999/xlink" ext-link-type="uri" xlink:href="http://www.ncbi.nlm.nih.gov/nuccore/KT823677" xlink:type="simple">KT823677</ext-link>
            </td></tr><tr><td rowspan="1" colspan="1"/><td rowspan="1" colspan="1"/><td rowspan="1" colspan="1">(<named-content xmlns:xlink="http://www.w3.org/1999/xlink" content-type="dwc:verbatimCoordinates" xlink:type="simple">28°30'42"S, 48°47'59"W</named-content>)</td><td rowspan="1" colspan="1"/></tr><tr><td rowspan="1" colspan="1"/><td rowspan="1" colspan="1">UFRJ 10482.2</td><td rowspan="1" colspan="1">Laguna</td><td rowspan="1" colspan="1">
              <ext-link xmlns:xlink="http://www.w3.org/1999/xlink" ext-link-type="uri" xlink:href="http://www.ncbi.nlm.nih.gov/nuccore/KT823678" xlink:type="simple">KT823678</ext-link>
            </td></tr><tr><td rowspan="1" colspan="1"/><td rowspan="1" colspan="1"/><td rowspan="1" colspan="1">(<named-content xmlns:xlink="http://www.w3.org/1999/xlink" content-type="dwc:verbatimCoordinates" xlink:type="simple">28°30'42"S, 48°47'59"W</named-content>)</td><td rowspan="1" colspan="1"/></tr></tbody></table></table-wrap></tp:treatment-sec><ref-list><ref id="B1911710"><element-citation xmlns:xlink="http://www.w3.org/1999/xlink" publication-type="article" xlink:type="simple"><person-group person-group-type="author"><name name-style="western"><surname>Costa</surname><given-names>W.</given-names></name></person-group><year>2002</year><article-title>The annual fish genus <italic><tp:taxon-name><tp:taxon-name-part taxon-name-part-type="genus">Cynopoecilus</tp:taxon-name-part></tp:taxon-name></italic> (<tp:taxon-name><tp:taxon-name-part taxon-name-part-type="order">Cyprinodontiformes</tp:taxon-name-part></tp:taxon-name>: <tp:taxon-name><tp:taxon-name-part taxon-name-part-type="family">Rivulidae</tp:taxon-name-part></tp:taxon-name>): taxonomic revision, with descriptions of four new species</article-title><source>Ichthyological Exploration of Freshwaters</source><volume>13</volume><fpage>11</fpage><lpage>24</lpage></element-citation></ref><ref id="B1911888"><element-citation xmlns:xlink="http://www.w3.org/1999/xlink" publication-type="article" xlink:type="simple"><person-group person-group-type="author"><name name-style="western"><surname>Ferrer</surname><given-names>Juliano</given-names></name><name name-style="western"><surname>Wingert</surname><given-names>Juliana M.</given-names></name><name name-style="western"><surname>Malabarba</surname><given-names>Luiz R.</given-names></name></person-group><year>2014</year><article-title>Description of a new species and phylogenetic analysis of the subtribe <tp:taxon-name><tp:taxon-name-part taxon-name-part-type="subtribe">Cynopoecilina</tp:taxon-name-part></tp:taxon-name>, including continuous characters without discretization (<tp:taxon-name><tp:taxon-name-part taxon-name-part-type="order">Cyprinodontiformes</tp:taxon-name-part></tp:taxon-name>: <tp:taxon-name><tp:taxon-name-part taxon-name-part-type="family">Rivulidae</tp:taxon-name-part></tp:taxon-name>)</article-title><source>Zoological Journal of the Linnean Society</source><volume>172</volume><issue>4</issue><fpage>846</fpage><lpage>866</lpage><uri xlink:type="simple">http://dx.doi.org/10.1111/zoj.12190</uri><pub-id pub-id-type="doi">10.1111/zoj.12190</pub-id></element-citation></ref><ref id="B1911630"><element-citation xmlns:xlink="http://www.w3.org/1999/xlink" publication-type="article" xlink:type="simple"><person-group person-group-type="author"><name name-style="western"><surname>Costa</surname><given-names>W.</given-names></name></person-group><year>1998</year><article-title>Phylogeny and classification of <tp:taxon-name><tp:taxon-name-part taxon-name-part-type="family">Rivulidae</tp:taxon-name-part></tp:taxon-name> revisited: origin and evolution of annualism and miniaturization in rivulid fishes</article-title><source>Journal of Comparative Biology</source><volume>3</volume><fpage>33</fpage></element-citation></ref></ref-list></tp:taxon-treatment>
