# Supplementary material for: A new species of inseminating seasonal killifish of the Cynopoecilus melanotaenia complex from southern Brazil (Cyprinodontiformes: Rivulidae)
Source: Biodivers Data J. 2016 Apr 4;(4):e6888. doi: 10.3897/BDJ.4.e6888 (PMC4822079; doi:10.3897/BDJ.4.e6888)
Supplement: XML Treatment for Cynopoecilus notabilis [file BDJ.4.e6888-treatment7.xml]

<!DOCTYPE tp:taxon-treatment
  PUBLIC "-//TaxonX//DTD Taxonomic Treatment Publishing DTD v0 20100105//EN" "tax-treatment-NSO.dtd">
<tp:taxon-treatment xmlns:tp="http://www.plazi.org/taxpub"><tp:treatment-meta><mixed-citation publication-type="journal"><person-group><name><surname>Costa</surname><given-names>Wison JEM</given-names></name><name><surname>Amorim</surname><given-names>Pedro F</given-names></name><name><surname>Mattos</surname><given-names>José Leonardo Oliveira</given-names></name></person-group><article-title>A new species of inseminating seasonal killifish of the <italic><tp:taxon-name><tp:taxon-name-part taxon-name-part-type="genus">Cynopoecilus</tp:taxon-name-part> <tp:taxon-name-part taxon-name-part-type="species">melanotaenia</tp:taxon-name-part></tp:taxon-name></italic> complex from southern Brazil (<tp:taxon-name><tp:taxon-name-part taxon-name-part-type="order">Cyprinodontiformes</tp:taxon-name-part></tp:taxon-name>: <tp:taxon-name><tp:taxon-name-part taxon-name-part-type="family">Rivulidae</tp:taxon-name-part></tp:taxon-name>)</article-title><source>Biodivers Data J</source><day>04</day><month>4</month><year>2016</year><volume>2016</volume><issue>4</issue><pub-id pub-id-type="doi">10.3897/BDJ.4.e6888</pub-id></mixed-citation></tp:treatment-meta><tp:nomenclature><tp:taxon-name><tp:taxon-name-part taxon-name-part-type="genus">Cynopoecilus</tp:taxon-name-part> <tp:taxon-name-part taxon-name-part-type="species">notabilis</tp:taxon-name-part></tp:taxon-name><tp:taxon-authority>Ferrer, Wingert &amp; Malabarba, 2014</tp:taxon-authority></tp:nomenclature><tp:treatment-sec sec-type="materials"><title>Materials</title><list list-type="alpha-lower" list-content="occurrences"><list-item><p><bold>Type status:</bold> <named-content xmlns:xlink="http://www.w3.org/1999/xlink" content-type="dwc:typeStatus" xlink:type="simple">Other material</named-content>. <bold>Location:</bold> country: <named-content xmlns:xlink="http://www.w3.org/1999/xlink" content-type="dwc:country" xlink:type="simple">Brazil</named-content>; stateProvince: <named-content xmlns:xlink="http://www.w3.org/1999/xlink" content-type="dwc:stateProvince" xlink:type="simple">Rio Grande do Sul</named-content>; county: <named-content xmlns:xlink="http://www.w3.org/1999/xlink" content-type="dwc:county" xlink:type="simple">Águas Claras</named-content>; verbatimCoordinates: <named-content xmlns:xlink="http://www.w3.org/1999/xlink" content-type="dwc:verbatimCoordinates" xlink:type="simple">30°05'48"S, 50°51'06"W</named-content>; <bold>Record Level:</bold> datasetID: <named-content xmlns:xlink="http://www.w3.org/1999/xlink" content-type="dwc:datasetID" xlink:type="simple">10166</named-content>; institutionCode: <named-content xmlns:xlink="http://www.w3.org/1999/xlink" content-type="dwc:institutionCode" xlink:type="simple">UFRJ</named-content></p></list-item></list></tp:treatment-sec><tp:treatment-sec sec-type="Notes"><title>Notes</title><p>This taxon was included as terminal in phylogenetic analysis of this study.  Genbank access code to the sequences in Table <xref ref-type="table" rid="T1912740">1</xref>​</p></tp:treatment-sec><tp:treatment-sec><!--Section generated to contain objects referenced in tp:taxon-treatment.--><table-wrap id="T1912740" position="float" orientation="portrait"><label>Table 1.</label><caption><p>List of species, localities and respective catalogue numbers and GenBank accession numbers.</p></caption><table rules="all" border="1" style="border-collapse:collapse; width:767px"><tbody><tr><td rowspan="1" colspan="1" style="height:15.0pt;width:143pt">
              <bold>Species</bold>
            </td><td rowspan="1" colspan="1" style="width:76pt">
              <bold>Catalog number</bold>
            </td><td rowspan="1" colspan="1" style="width:116pt">
              <bold>Locality</bold>
            </td><td rowspan="1" colspan="1" style="width: 225px;">
              <bold>GenBank  (COX1)</bold>
            </td></tr><tr><td rowspan="1" colspan="1">
              <italic><tp:taxon-name><tp:taxon-name-part taxon-name-part-type="genus">Notholebias</tp:taxon-name-part> <tp:taxon-name-part taxon-name-part-type="species">fractifasciatus</tp:taxon-name-part></tp:taxon-name></italic>
            </td><td rowspan="1" colspan="1"/><td rowspan="1" colspan="1"/><td rowspan="1" colspan="1"/></tr><tr><td rowspan="1" colspan="1"/><td rowspan="1" colspan="1">UFRJ 8802.1</td><td rowspan="1" colspan="1">Inoã</td><td rowspan="1" colspan="1">
              <ext-link xmlns:xlink="http://www.w3.org/1999/xlink" ext-link-type="uri" xlink:href="http://www.ncbi.nlm.nih.gov/nuccore/KT590062" xlink:type="simple">KT590062</ext-link>
            </td></tr><tr><td rowspan="1" colspan="1"/><td rowspan="1" colspan="1"/><td rowspan="1" colspan="1">(<named-content xmlns:xlink="http://www.w3.org/1999/xlink" content-type="dwc:verbatimCoordinates" xlink:type="simple">22°55'21"S, 42°55'42"W</named-content>)</td><td rowspan="1" colspan="1"/></tr><tr><td rowspan="1" colspan="1">
              <italic><tp:taxon-name><tp:taxon-name-part taxon-name-part-type="genus">Campellolebias</tp:taxon-name-part> <tp:taxon-name-part taxon-name-part-type="species">brucei</tp:taxon-name-part></tp:taxon-name></italic>
            </td><td rowspan="1" colspan="1"/><td rowspan="1" colspan="1"/><td rowspan="1" colspan="1"/></tr><tr><td rowspan="1" colspan="1"/><td rowspan="1" colspan="1">UFRJ 8383</td><td rowspan="1" colspan="1">Florianópolis</td><td rowspan="1" colspan="1">
              <ext-link xmlns:xlink="http://www.w3.org/1999/xlink" ext-link-type="uri" xlink:href="http://www.ncbi.nlm.nih.gov/nuccore/KT590065" xlink:type="simple">KT590065</ext-link>
            </td></tr><tr><td rowspan="1" colspan="1"/><td rowspan="1" colspan="1"/><td rowspan="1" colspan="1">(<named-content xmlns:xlink="http://www.w3.org/1999/xlink" content-type="dwc:verbatimCoordinates" xlink:type="simple">27°40'59"S, 48°33'38"W</named-content>)</td><td rowspan="1" colspan="1"/></tr><tr><td rowspan="1" colspan="1">
              <italic><tp:taxon-name><tp:taxon-name-part taxon-name-part-type="genus">Cynopoecilus</tp:taxon-name-part> <tp:taxon-name-part taxon-name-part-type="species">melanotaenia</tp:taxon-name-part></tp:taxon-name></italic>
            </td><td rowspan="1" colspan="1"/><td rowspan="1" colspan="1"/><td rowspan="1" colspan="1"/></tr><tr><td rowspan="1" colspan="1"/><td rowspan="1" colspan="1">UFRJ 8974.1</td><td rowspan="1" colspan="1">Quinta</td><td rowspan="1" colspan="1">
              <ext-link xmlns:xlink="http://www.w3.org/1999/xlink" ext-link-type="uri" xlink:href="http://www.ncbi.nlm.nih.gov/nuccore/KT590066" xlink:type="simple">KT590066</ext-link>
            </td></tr><tr><td rowspan="1" colspan="1"/><td rowspan="1" colspan="1"/><td rowspan="1" colspan="1">(<named-content xmlns:xlink="http://www.w3.org/1999/xlink" content-type="dwc:verbatimCoordinates" xlink:type="simple">32°04'13"S, 52°15'49"W</named-content>)</td><td rowspan="1" colspan="1"/></tr><tr><td rowspan="1" colspan="1"/><td rowspan="1" colspan="1">UFRJ 8974.2</td><td rowspan="1" colspan="1">Quinta</td><td rowspan="1" colspan="1">
              <ext-link xmlns:xlink="http://www.w3.org/1999/xlink" ext-link-type="uri" xlink:href="http://www.ncbi.nlm.nih.gov/nuccore/KT823646" xlink:type="simple">KT823646</ext-link>
            </td></tr><tr><td rowspan="1" colspan="1"/><td rowspan="1" colspan="1"/><td rowspan="1" colspan="1">(<named-content xmlns:xlink="http://www.w3.org/1999/xlink" content-type="dwc:verbatimCoordinates" xlink:type="simple">32°04'13"S, 52°15'49"W</named-content>)</td><td rowspan="1" colspan="1"/></tr><tr><td rowspan="1" colspan="1"/><td rowspan="1" colspan="1">UFRJ 8974.3</td><td rowspan="1" colspan="1">Quinta</td><td rowspan="1" colspan="1">
              <ext-link xmlns:xlink="http://www.w3.org/1999/xlink" ext-link-type="uri" xlink:href="http://www.ncbi.nlm.nih.gov/nuccore/KT823647" xlink:type="simple">KT823647</ext-link>
            </td></tr><tr><td rowspan="1" colspan="1"/><td rowspan="1" colspan="1"/><td rowspan="1" colspan="1">(<named-content xmlns:xlink="http://www.w3.org/1999/xlink" content-type="dwc:verbatimCoordinates" xlink:type="simple">32°04'13"S, 52°15'49"W</named-content>)</td><td rowspan="1" colspan="1"/></tr><tr><td rowspan="1" colspan="1"/><td rowspan="1" colspan="1">UFRJ 9701.1</td><td rowspan="1" colspan="1">Treinta y Tres</td><td rowspan="1" colspan="1">
              <ext-link xmlns:xlink="http://www.w3.org/1999/xlink" ext-link-type="uri" xlink:href="http://www.ncbi.nlm.nih.gov/nuccore/KT823648" xlink:type="simple">KT823648</ext-link>
            </td></tr><tr><td rowspan="1" colspan="1"/><td rowspan="1" colspan="1"/><td rowspan="1" colspan="1">(<named-content xmlns:xlink="http://www.w3.org/1999/xlink" content-type="dwc:verbatimCoordinates" xlink:type="simple">32°45'57"S, 53°44'09"W</named-content>)</td><td rowspan="1" colspan="1"/></tr><tr><td rowspan="1" colspan="1"/><td rowspan="1" colspan="1">UFRJ 9701.2</td><td rowspan="1" colspan="1">Treinta y Tres</td><td rowspan="1" colspan="1">
              <ext-link xmlns:xlink="http://www.w3.org/1999/xlink" ext-link-type="uri" xlink:href="http://www.ncbi.nlm.nih.gov/nuccore/KT823649" xlink:type="simple">KT823649</ext-link>
            </td></tr><tr><td rowspan="1" colspan="1"/><td rowspan="1" colspan="1"/><td rowspan="1" colspan="1">(<named-content xmlns:xlink="http://www.w3.org/1999/xlink" content-type="dwc:verbatimCoordinates" xlink:type="simple">32°45'57"S, 53°44'09"W</named-content>)</td><td rowspan="1" colspan="1"/></tr><tr><td rowspan="1" colspan="1"/><td rowspan="1" colspan="1">UFRJ 9701.3</td><td rowspan="1" colspan="1">Treinta y Tres</td><td rowspan="1" colspan="1">
              <ext-link xmlns:xlink="http://www.w3.org/1999/xlink" ext-link-type="uri" xlink:href="http://www.ncbi.nlm.nih.gov/nuccore/KT823650" xlink:type="simple">KT823650</ext-link>
            </td></tr><tr><td rowspan="1" colspan="1"/><td rowspan="1" colspan="1"/><td rowspan="1" colspan="1">(<named-content xmlns:xlink="http://www.w3.org/1999/xlink" content-type="dwc:verbatimCoordinates" xlink:type="simple">32°45'57"S, 53°44'09"W</named-content>)</td><td rowspan="1" colspan="1"/></tr><tr><td rowspan="1" colspan="1"/><td rowspan="1" colspan="1">UFRJ 9701.4</td><td rowspan="1" colspan="1">Treinta y Tres</td><td rowspan="1" colspan="1">
              <ext-link xmlns:xlink="http://www.w3.org/1999/xlink" ext-link-type="uri" xlink:href="http://www.ncbi.nlm.nih.gov/nuccore/KT823651" xlink:type="simple">KT823651</ext-link>
            </td></tr><tr><td rowspan="1" colspan="1"/><td rowspan="1" colspan="1"/><td rowspan="1" colspan="1">(<named-content xmlns:xlink="http://www.w3.org/1999/xlink" content-type="dwc:verbatimCoordinates" xlink:type="simple">32°45'57"S, 53°44'09"W</named-content>)</td><td rowspan="1" colspan="1"/></tr><tr><td rowspan="1" colspan="1"/><td rowspan="1" colspan="1">UFRJ 10162.1</td><td rowspan="1" colspan="1">Palmar</td><td rowspan="1" colspan="1">
              <ext-link xmlns:xlink="http://www.w3.org/1999/xlink" ext-link-type="uri" xlink:href="http://www.ncbi.nlm.nih.gov/nuccore/KT823665" xlink:type="simple">KT823665</ext-link>
            </td></tr><tr><td rowspan="1" colspan="1"/><td rowspan="1" colspan="1"/><td rowspan="1" colspan="1">(<named-content xmlns:xlink="http://www.w3.org/1999/xlink" content-type="dwc:verbatimCoordinates" xlink:type="simple">32°44'40"S, 52°38'41"W</named-content>)</td><td rowspan="1" colspan="1"/></tr><tr><td rowspan="1" colspan="1"/><td rowspan="1" colspan="1">UFRJ 10162.3</td><td rowspan="1" colspan="1">Palmar</td><td rowspan="1" colspan="1">
              <ext-link xmlns:xlink="http://www.w3.org/1999/xlink" ext-link-type="uri" xlink:href="http://www.ncbi.nlm.nih.gov/nuccore/KT823666" xlink:type="simple">KT823666</ext-link>
            </td></tr><tr><td rowspan="1" colspan="1"/><td rowspan="1" colspan="1"/><td rowspan="1" colspan="1">(<named-content xmlns:xlink="http://www.w3.org/1999/xlink" content-type="dwc:verbatimCoordinates" xlink:type="simple">32°44'40"S, 52°38'41"W</named-content>)</td><td rowspan="1" colspan="1"/></tr><tr><td rowspan="1" colspan="1"/><td rowspan="1" colspan="1">UFRJ 10162.4</td><td rowspan="1" colspan="1">Palmar</td><td rowspan="1" colspan="1">
              <ext-link xmlns:xlink="http://www.w3.org/1999/xlink" ext-link-type="uri" xlink:href="http://www.ncbi.nlm.nih.gov/nuccore/KT823667" xlink:type="simple">KT823667</ext-link>
            </td></tr><tr><td rowspan="1" colspan="1"/><td rowspan="1" colspan="1"/><td rowspan="1" colspan="1">(<named-content xmlns:xlink="http://www.w3.org/1999/xlink" content-type="dwc:verbatimCoordinates" xlink:type="simple">32°44'40"S, 52°38'41"W</named-content>)</td><td rowspan="1" colspan="1"/></tr><tr><td rowspan="1" colspan="1"/><td rowspan="1" colspan="1">UFRJ 10163.1</td><td rowspan="1" colspan="1">Cassino</td><td rowspan="1" colspan="1">
              <ext-link xmlns:xlink="http://www.w3.org/1999/xlink" ext-link-type="uri" xlink:href="http://www.ncbi.nlm.nih.gov/nuccore/KT823668" xlink:type="simple">KT823668</ext-link>
            </td></tr><tr><td rowspan="1" colspan="1"/><td rowspan="1" colspan="1"/><td rowspan="1" colspan="1">(<named-content xmlns:xlink="http://www.w3.org/1999/xlink" content-type="dwc:verbatimCoordinates" xlink:type="simple">32°06'00"S, 52°09'55"W</named-content>)</td><td rowspan="1" colspan="1"/></tr><tr><td rowspan="1" colspan="1"/><td rowspan="1" colspan="1">UFRJ 10163.2</td><td rowspan="1" colspan="1">Cassino</td><td rowspan="1" colspan="1">
              <ext-link xmlns:xlink="http://www.w3.org/1999/xlink" ext-link-type="uri" xlink:href="http://www.ncbi.nlm.nih.gov/nuccore/KT823669" xlink:type="simple">KT823669</ext-link>
            </td></tr><tr><td rowspan="1" colspan="1"/><td rowspan="1" colspan="1"/><td rowspan="1" colspan="1">(<named-content xmlns:xlink="http://www.w3.org/1999/xlink" content-type="dwc:verbatimCoordinates" xlink:type="simple">32°06'00"S, 52°09'55"W</named-content>)</td><td rowspan="1" colspan="1"/></tr><tr><td rowspan="1" colspan="1"/><td rowspan="1" colspan="1">UFRJ 10163.3</td><td rowspan="1" colspan="1">Cassino</td><td rowspan="1" colspan="1">
              <ext-link xmlns:xlink="http://www.w3.org/1999/xlink" ext-link-type="uri" xlink:href="http://www.ncbi.nlm.nih.gov/nuccore/KT823670" xlink:type="simple">KT823670</ext-link>
            </td></tr><tr><td rowspan="1" colspan="1"/><td rowspan="1" colspan="1"/><td rowspan="1" colspan="1">(<named-content xmlns:xlink="http://www.w3.org/1999/xlink" content-type="dwc:verbatimCoordinates" xlink:type="simple">32°06'00"S, 52°09'55"W</named-content>)</td><td rowspan="1" colspan="1"/></tr><tr><td rowspan="1" colspan="1"/><td rowspan="1" colspan="1">UFRJ 10164.1</td><td rowspan="1" colspan="1">Camaquã</td><td rowspan="1" colspan="1">
              <ext-link xmlns:xlink="http://www.w3.org/1999/xlink" ext-link-type="uri" xlink:href="http://www.ncbi.nlm.nih.gov/nuccore/KT823671" xlink:type="simple">KT823671</ext-link>
            </td></tr><tr><td rowspan="1" colspan="1"/><td rowspan="1" colspan="1"/><td rowspan="1" colspan="1">(<named-content xmlns:xlink="http://www.w3.org/1999/xlink" content-type="dwc:verbatimCoordinates" xlink:type="simple">31°04'41"S, 52°02'18"W</named-content>)</td><td rowspan="1" colspan="1"/></tr><tr><td rowspan="1" colspan="1"/><td rowspan="1" colspan="1">UFRJ 10164.2</td><td rowspan="1" colspan="1">Camaquã</td><td rowspan="1" colspan="1">
              <ext-link xmlns:xlink="http://www.w3.org/1999/xlink" ext-link-type="uri" xlink:href="http://www.ncbi.nlm.nih.gov/nuccore/KT823672" xlink:type="simple">KT823672</ext-link>
            </td></tr><tr><td rowspan="1" colspan="1"/><td rowspan="1" colspan="1"/><td rowspan="1" colspan="1">(<named-content xmlns:xlink="http://www.w3.org/1999/xlink" content-type="dwc:verbatimCoordinates" xlink:type="simple">31°04'41"S, 52°02'18"W</named-content>)</td><td rowspan="1" colspan="1"/></tr><tr><td rowspan="1" colspan="1"/><td rowspan="1" colspan="1">UFRJ 10164.3</td><td rowspan="1" colspan="1">Camaquã</td><td rowspan="1" colspan="1">
              <ext-link xmlns:xlink="http://www.w3.org/1999/xlink" ext-link-type="uri" xlink:href="http://www.ncbi.nlm.nih.gov/nuccore/KT823673" xlink:type="simple">KT823673</ext-link>
            </td></tr><tr><td rowspan="1" colspan="1"/><td rowspan="1" colspan="1"/><td rowspan="1" colspan="1">(<named-content xmlns:xlink="http://www.w3.org/1999/xlink" content-type="dwc:verbatimCoordinates" xlink:type="simple">31°04'41"S, 52°02'18"W</named-content>)</td><td rowspan="1" colspan="1"/></tr><tr><td rowspan="1" colspan="1"/><td rowspan="1" colspan="1">UFRJ 10164.4</td><td rowspan="1" colspan="1">Camaquã</td><td rowspan="1" colspan="1">
              <ext-link xmlns:xlink="http://www.w3.org/1999/xlink" ext-link-type="uri" xlink:href="http://www.ncbi.nlm.nih.gov/nuccore/KT823674" xlink:type="simple">KT823674</ext-link>
            </td></tr><tr><td rowspan="1" colspan="1"/><td rowspan="1" colspan="1"/><td rowspan="1" colspan="1">(<named-content xmlns:xlink="http://www.w3.org/1999/xlink" content-type="dwc:verbatimCoordinates" xlink:type="simple">31°04'41"S, 52°02'18"W</named-content>)</td><td rowspan="1" colspan="1"/></tr><tr><td rowspan="1" colspan="1">
              <italic><tp:taxon-name><tp:taxon-name-part taxon-name-part-type="genus">Cynopoecilus</tp:taxon-name-part> <tp:taxon-name-part taxon-name-part-type="species">fulgens</tp:taxon-name-part></tp:taxon-name></italic>
            </td><td rowspan="1" colspan="1"/><td rowspan="1" colspan="1"/><td rowspan="1" colspan="1"/></tr><tr><td rowspan="1" colspan="1"/><td rowspan="1" colspan="1">UFRJ 10156.1</td><td rowspan="1" colspan="1">Osório</td><td rowspan="1" colspan="1">
              <ext-link xmlns:xlink="http://www.w3.org/1999/xlink" ext-link-type="uri" xlink:href="http://www.ncbi.nlm.nih.gov/nuccore/KT823652" xlink:type="simple">KT823652</ext-link>
            </td></tr><tr><td rowspan="1" colspan="1"/><td rowspan="1" colspan="1"/><td rowspan="1" colspan="1">(<named-content xmlns:xlink="http://www.w3.org/1999/xlink" content-type="dwc:verbatimCoordinates" xlink:type="simple">29°57'34"S, 50°13'53"W</named-content>)</td><td rowspan="1" colspan="1"/></tr><tr><td rowspan="1" colspan="1"/><td rowspan="1" colspan="1">UFRJ 10157.1</td><td rowspan="1" colspan="1">Osório</td><td rowspan="1" colspan="1">
              <ext-link xmlns:xlink="http://www.w3.org/1999/xlink" ext-link-type="uri" xlink:href="http://www.ncbi.nlm.nih.gov/nuccore/KT823653" xlink:type="simple">KT823653</ext-link>
            </td></tr><tr><td rowspan="1" colspan="1"/><td rowspan="1" colspan="1"/><td rowspan="1" colspan="1">(<named-content xmlns:xlink="http://www.w3.org/1999/xlink" content-type="dwc:verbatimCoordinates" xlink:type="simple">29°59'20"S, 50°11'32"W</named-content>)</td><td rowspan="1" colspan="1"/></tr><tr><td rowspan="1" colspan="1"/><td rowspan="1" colspan="1">UFRJ 10157.2</td><td rowspan="1" colspan="1">Osório</td><td rowspan="1" colspan="1">
              <ext-link xmlns:xlink="http://www.w3.org/1999/xlink" ext-link-type="uri" xlink:href="http://www.ncbi.nlm.nih.gov/nuccore/KT823654" xlink:type="simple">KT823654</ext-link>
            </td></tr><tr><td rowspan="1" colspan="1"/><td rowspan="1" colspan="1"/><td rowspan="1" colspan="1">(<named-content xmlns:xlink="http://www.w3.org/1999/xlink" content-type="dwc:verbatimCoordinates" xlink:type="simple">29°59'20"S, 50°11'32"W</named-content>)</td><td rowspan="1" colspan="1"/></tr><tr><td rowspan="1" colspan="1"/><td rowspan="1" colspan="1">UFRJ 10157.3</td><td rowspan="1" colspan="1">Osório</td><td rowspan="1" colspan="1">
              <ext-link xmlns:xlink="http://www.w3.org/1999/xlink" ext-link-type="uri" xlink:href="http://www.ncbi.nlm.nih.gov/nuccore/KT823655" xlink:type="simple">KT823655</ext-link>
            </td></tr><tr><td rowspan="1" colspan="1"/><td rowspan="1" colspan="1"/><td rowspan="1" colspan="1">(<named-content xmlns:xlink="http://www.w3.org/1999/xlink" content-type="dwc:verbatimCoordinates" xlink:type="simple">29°59'20"S, 50°11'32"W</named-content>)</td><td rowspan="1" colspan="1"/></tr><tr><td rowspan="1" colspan="1"/><td rowspan="1" colspan="1">UFRJ 10158.1</td><td rowspan="1" colspan="1">Cidreira</td><td rowspan="1" colspan="1">
              <ext-link xmlns:xlink="http://www.w3.org/1999/xlink" ext-link-type="uri" xlink:href="http://www.ncbi.nlm.nih.gov/nuccore/KT823656" xlink:type="simple">KT823656</ext-link>
            </td></tr><tr><td rowspan="1" colspan="1"/><td rowspan="1" colspan="1"/><td rowspan="1" colspan="1">(<named-content xmlns:xlink="http://www.w3.org/1999/xlink" content-type="dwc:verbatimCoordinates" xlink:type="simple">30°09'09"S, 50°14'25"W</named-content>)</td><td rowspan="1" colspan="1"/></tr><tr><td rowspan="1" colspan="1"/><td rowspan="1" colspan="1">UFRJ 10158 2</td><td rowspan="1" colspan="1">Cidreira</td><td rowspan="1" colspan="1">
              <ext-link xmlns:xlink="http://www.w3.org/1999/xlink" ext-link-type="uri" xlink:href="http://www.ncbi.nlm.nih.gov/nuccore/KT823657" xlink:type="simple">KT823657</ext-link>
            </td></tr><tr><td rowspan="1" colspan="1"/><td rowspan="1" colspan="1"/><td rowspan="1" colspan="1">(<named-content xmlns:xlink="http://www.w3.org/1999/xlink" content-type="dwc:verbatimCoordinates" xlink:type="simple">30°09'09"S, 50°14'25"W</named-content>)</td><td rowspan="1" colspan="1"/></tr><tr><td rowspan="1" colspan="1"/><td rowspan="1" colspan="1">UFRJ 10158.3</td><td rowspan="1" colspan="1">Cidreira</td><td rowspan="1" colspan="1">
              <ext-link xmlns:xlink="http://www.w3.org/1999/xlink" ext-link-type="uri" xlink:href="http://www.ncbi.nlm.nih.gov/nuccore/KT823658" xlink:type="simple">KT823658</ext-link>
            </td></tr><tr><td rowspan="1" colspan="1"/><td rowspan="1" colspan="1"/><td rowspan="1" colspan="1">(<named-content xmlns:xlink="http://www.w3.org/1999/xlink" content-type="dwc:verbatimCoordinates" xlink:type="simple">30°09'09"S, 50°14'25"W</named-content>)</td><td rowspan="1" colspan="1"/></tr><tr><td rowspan="1" colspan="1"/><td rowspan="1" colspan="1">UFRJ 10159.1</td><td rowspan="1" colspan="1">Mostardas</td><td rowspan="1" colspan="1">
              <ext-link xmlns:xlink="http://www.w3.org/1999/xlink" ext-link-type="uri" xlink:href="http://www.ncbi.nlm.nih.gov/nuccore/KT823659" xlink:type="simple">KT823659</ext-link>
            </td></tr><tr><td rowspan="1" colspan="1"/><td rowspan="1" colspan="1"/><td rowspan="1" colspan="1">(<named-content xmlns:xlink="http://www.w3.org/1999/xlink" content-type="dwc:verbatimCoordinates" xlink:type="simple">30°50'59"S, 50°41'21"W</named-content>)</td><td rowspan="1" colspan="1"/></tr><tr><td rowspan="1" colspan="1"/><td rowspan="1" colspan="1">UFRJ 10159.2</td><td rowspan="1" colspan="1">Mostardas</td><td rowspan="1" colspan="1">
              <ext-link xmlns:xlink="http://www.w3.org/1999/xlink" ext-link-type="uri" xlink:href="http://www.ncbi.nlm.nih.gov/nuccore/KT823660" xlink:type="simple">KT823660</ext-link>
            </td></tr><tr><td rowspan="1" colspan="1"/><td rowspan="1" colspan="1"/><td rowspan="1" colspan="1">(<named-content xmlns:xlink="http://www.w3.org/1999/xlink" content-type="dwc:verbatimCoordinates" xlink:type="simple">30°50'59"S, 50°41'21"W</named-content>)</td><td rowspan="1" colspan="1"/></tr><tr><td rowspan="1" colspan="1"/><td rowspan="1" colspan="1">UFRJ 10160.1</td><td rowspan="1" colspan="1">Estreito</td><td rowspan="1" colspan="1">
              <ext-link xmlns:xlink="http://www.w3.org/1999/xlink" ext-link-type="uri" xlink:href="http://www.ncbi.nlm.nih.gov/nuccore/KT590069" xlink:type="simple">KT590069</ext-link>
            </td></tr><tr><td rowspan="1" colspan="1"/><td rowspan="1" colspan="1"/><td rowspan="1" colspan="1">(<named-content xmlns:xlink="http://www.w3.org/1999/xlink" content-type="dwc:verbatimCoordinates" xlink:type="simple">31°15'52"S, 51°43'31"W</named-content>)</td><td rowspan="1" colspan="1"/></tr><tr><td rowspan="1" colspan="1"/><td rowspan="1" colspan="1">UFRJ 10160.2</td><td rowspan="1" colspan="1">Estreito</td><td rowspan="1" colspan="1">
              <ext-link xmlns:xlink="http://www.w3.org/1999/xlink" ext-link-type="uri" xlink:href="http://www.ncbi.nlm.nih.gov/nuccore/KT823661" xlink:type="simple">KT823661</ext-link>
            </td></tr><tr><td rowspan="1" colspan="1"/><td rowspan="1" colspan="1"/><td rowspan="1" colspan="1">(<named-content xmlns:xlink="http://www.w3.org/1999/xlink" content-type="dwc:verbatimCoordinates" xlink:type="simple">31°15'52"S, 51°43'31"W</named-content>)</td><td rowspan="1" colspan="1"/></tr><tr><td rowspan="1" colspan="1"/><td rowspan="1" colspan="1">UFRJ 10160.3</td><td rowspan="1" colspan="1">Estreito</td><td rowspan="1" colspan="1">
              <ext-link xmlns:xlink="http://www.w3.org/1999/xlink" ext-link-type="uri" xlink:href="http://www.ncbi.nlm.nih.gov/nuccore/KT823662" xlink:type="simple">KT823662</ext-link>
            </td></tr><tr><td rowspan="1" colspan="1"/><td rowspan="1" colspan="1"/><td rowspan="1" colspan="1">(<named-content xmlns:xlink="http://www.w3.org/1999/xlink" content-type="dwc:verbatimCoordinates" xlink:type="simple">31°15'52"S, 51°43'31"W</named-content>)</td><td rowspan="1" colspan="1"/></tr><tr><td rowspan="1" colspan="1"/><td rowspan="1" colspan="1">UFRJ 10160.4</td><td rowspan="1" colspan="1">Estreito</td><td rowspan="1" colspan="1">
              <ext-link xmlns:xlink="http://www.w3.org/1999/xlink" ext-link-type="uri" xlink:href="http://www.ncbi.nlm.nih.gov/nuccore/KT823663" xlink:type="simple">KT823663</ext-link>
            </td></tr><tr><td rowspan="1" colspan="1"/><td rowspan="1" colspan="1"/><td rowspan="1" colspan="1">(<named-content xmlns:xlink="http://www.w3.org/1999/xlink" content-type="dwc:verbatimCoordinates" xlink:type="simple">31°15'52"S, 51°43'31"W</named-content>)</td><td rowspan="1" colspan="1"/></tr><tr><td rowspan="1" colspan="1"/><td rowspan="1" colspan="1">UFRJ 10161.1</td><td rowspan="1" colspan="1">Estreito</td><td rowspan="1" colspan="1">
              <ext-link xmlns:xlink="http://www.w3.org/1999/xlink" ext-link-type="uri" xlink:href="http://www.ncbi.nlm.nih.gov/nuccore/KT823664" xlink:type="simple">KT823664</ext-link>
            </td></tr><tr><td rowspan="1" colspan="1"/><td rowspan="1" colspan="1"/><td rowspan="1" colspan="1">(<named-content xmlns:xlink="http://www.w3.org/1999/xlink" content-type="dwc:verbatimCoordinates" xlink:type="simple">31°49'18"S, 51°43'31"W</named-content>)</td><td rowspan="1" colspan="1"/></tr><tr><td rowspan="1" colspan="1">
              <italic><tp:taxon-name><tp:taxon-name-part taxon-name-part-type="genus">Cynopoecilus</tp:taxon-name-part> <tp:taxon-name-part taxon-name-part-type="species">nigrovittatus</tp:taxon-name-part></tp:taxon-name></italic>
            </td><td rowspan="1" colspan="1"/><td rowspan="1" colspan="1"/><td rowspan="1" colspan="1"/></tr><tr><td rowspan="1" colspan="1"/><td rowspan="1" colspan="1">UFRJ 10165.1</td><td rowspan="1" colspan="1">Montenegro</td><td rowspan="1" colspan="1">
              <ext-link xmlns:xlink="http://www.w3.org/1999/xlink" ext-link-type="uri" xlink:href="http://www.ncbi.nlm.nih.gov/nuccore/KT590067" xlink:type="simple">KT590067</ext-link>
            </td></tr><tr><td rowspan="1" colspan="1"/><td rowspan="1" colspan="1"/><td rowspan="1" colspan="1">(<named-content xmlns:xlink="http://www.w3.org/1999/xlink" content-type="dwc:verbatimCoordinates" xlink:type="simple">29°40'12"S, 51°25'32"W</named-content>)</td><td rowspan="1" colspan="1"/></tr><tr><td rowspan="1" colspan="1"/><td rowspan="1" colspan="1">UFRJ 10165.2</td><td rowspan="1" colspan="1">Montenegro</td><td rowspan="1" colspan="1">
              <ext-link xmlns:xlink="http://www.w3.org/1999/xlink" ext-link-type="uri" xlink:href="http://www.ncbi.nlm.nih.gov/nuccore/KT823675" xlink:type="simple">KT823675</ext-link>
            </td></tr><tr><td rowspan="1" colspan="1"/><td rowspan="1" colspan="1"/><td rowspan="1" colspan="1">(<named-content xmlns:xlink="http://www.w3.org/1999/xlink" content-type="dwc:verbatimCoordinates" xlink:type="simple">29°40'12"S, 51°25'32"W</named-content>)</td><td rowspan="1" colspan="1"/></tr><tr><td rowspan="1" colspan="1"/><td rowspan="1" colspan="1">UFRJ 10165.3</td><td rowspan="1" colspan="1">Montenegro</td><td rowspan="1" colspan="1">
              <ext-link xmlns:xlink="http://www.w3.org/1999/xlink" ext-link-type="uri" xlink:href="http://www.ncbi.nlm.nih.gov/nuccore/KT823676" xlink:type="simple">KT823676</ext-link>
            </td></tr><tr><td rowspan="1" colspan="1"/><td rowspan="1" colspan="1"/><td rowspan="1" colspan="1">(<named-content xmlns:xlink="http://www.w3.org/1999/xlink" content-type="dwc:verbatimCoordinates" xlink:type="simple">29°40'12"S, 51°25'32"W</named-content>)</td><td rowspan="1" colspan="1"/></tr><tr><td rowspan="1" colspan="1">
              <italic><tp:taxon-name><tp:taxon-name-part taxon-name-part-type="genus">Cynopoecilus</tp:taxon-name-part> <tp:taxon-name-part taxon-name-part-type="species">notabilis</tp:taxon-name-part></tp:taxon-name></italic>
            </td><td rowspan="1" colspan="1"/><td rowspan="1" colspan="1"/><td rowspan="1" colspan="1"/></tr><tr><td rowspan="1" colspan="1"/><td rowspan="1" colspan="1">UFRJ 10166</td><td rowspan="1" colspan="1">Aguas Claras</td><td rowspan="1" colspan="1">
              <ext-link xmlns:xlink="http://www.w3.org/1999/xlink" ext-link-type="uri" xlink:href="http://www.ncbi.nlm.nih.gov/nuccore/KT590068" xlink:type="simple">KT590068</ext-link>
            </td></tr><tr><td rowspan="1" colspan="1"/><td rowspan="1" colspan="1"/><td rowspan="1" colspan="1">(<named-content xmlns:xlink="http://www.w3.org/1999/xlink" content-type="dwc:verbatimCoordinates" xlink:type="simple">30°05'48"S, 50°51'06"W</named-content>)</td><td rowspan="1" colspan="1"/></tr><tr><td rowspan="1" colspan="1">
              <italic><tp:taxon-name><tp:taxon-name-part taxon-name-part-type="genus">Cynopoecilus</tp:taxon-name-part> <tp:taxon-name-part taxon-name-part-type="species">feltrini</tp:taxon-name-part></tp:taxon-name></italic>
            </td><td rowspan="1" colspan="1"/><td rowspan="1" colspan="1"/><td rowspan="1" colspan="1"/></tr><tr><td rowspan="1" colspan="1"/><td rowspan="1" colspan="1">UFRJ 10482.1</td><td rowspan="1" colspan="1">Laguna</td><td rowspan="1" colspan="1">
              <ext-link xmlns:xlink="http://www.w3.org/1999/xlink" ext-link-type="uri" xlink:href="http://www.ncbi.nlm.nih.gov/nuccore/KT823677" xlink:type="simple">KT823677</ext-link>
            </td></tr><tr><td rowspan="1" colspan="1"/><td rowspan="1" colspan="1"/><td rowspan="1" colspan="1">(<named-content xmlns:xlink="http://www.w3.org/1999/xlink" content-type="dwc:verbatimCoordinates" xlink:type="simple">28°30'42"S, 48°47'59"W</named-content>)</td><td rowspan="1" colspan="1"/></tr><tr><td rowspan="1" colspan="1"/><td rowspan="1" colspan="1">UFRJ 10482.2</td><td rowspan="1" colspan="1">Laguna</td><td rowspan="1" colspan="1">
              <ext-link xmlns:xlink="http://www.w3.org/1999/xlink" ext-link-type="uri" xlink:href="http://www.ncbi.nlm.nih.gov/nuccore/KT823678" xlink:type="simple">KT823678</ext-link>
            </td></tr><tr><td rowspan="1" colspan="1"/><td rowspan="1" colspan="1"/><td rowspan="1" colspan="1">(<named-content xmlns:xlink="http://www.w3.org/1999/xlink" content-type="dwc:verbatimCoordinates" xlink:type="simple">28°30'42"S, 48°47'59"W</named-content>)</td><td rowspan="1" colspan="1"/></tr></tbody></table></table-wrap></tp:treatment-sec></tp:taxon-treatment>
